# Supplementary material for: 4-[(4-Methyl­phen­yl)sulfan­yl]butan-2-one
Source: Acta Crystallogr Sect E Struct Rep Online. 2013 Oct 9;69(Pt 11):o1625. doi: 10.1107/S1600536813026895 (PMC3884298; doi:10.1107/S1600536813026895)
Supplement: Supplementary file 1 [file e-69-o1625-sup1.cif]

##############################################################################
#                                                                            #
# This CIF contains the data in a paper accepted for publication in          #
# Acta Crystallographica Section E. It conforms to the requirements of       #
# Notes for Authors for Acta Crystallographica Section E, and has been       #
# peer reviewed under the auspices of the IUCr Commission on Journals.       #
#                                                                            #
# Full details of the Crystallographic Information File format               #
# are given in the paper "The Crystallographic Information File (CIF):       #
# a New Standard Archive File for Crystallography" by S. R. Hall, F. H.      #
# Allen and I. D. Brown [Acta Cryst. (1991), A47, 655-685].                  #
#                                                                            #
# The current version of the core CIF dictionary is obtainable from          #
# ftp://ftp.iucr.org/pub/cif_core.dic.                                       #
#                                                                            #
# Software is freely available for graphical display of the structure(s)     #
# in this CIF. For information consult the CIF software page                 #
# http://www.iucr.org/resources/cif/software.                                #
#                                                                            #
# This file may be used for bona fide research purposes within the           #
# scientific community so long as proper attribution is given to the journal # 
# article from which it was obtained.                                        #
#                                                                            #
##############################################################################
data_I
_audit_creation_method     SHELXL-97
_database_code_depnum_ccdc_archive     'CCDC 963883'
_chemical_name_systematic
;
4-[(4-Methylphenyl)sulfanyl]butan-2-one
;
_chemical_name_common     ?
_chemical_formula_moiety     'C11 H14 O S'
_chemical_formula_sum     'C11 H14 O S'
_chemical_formula_iupac     'C11 H14 O S'
_chemical_formula_weight     194.28
_chemical_melting_point     ?
_symmetry_cell_setting     triclinic
_symmetry_space_group_name_H-M     'P -1'
_symmetry_space_group_name_Hall     '-P 1'
loop_
    _symmetry_equiv_pos_as_xyz
    'x, y, z'
    '-x, -y, -z'
_cell_length_a     7.2703(11)
_cell_length_b     7.3226(7)
_cell_length_c     11.7615(11)
_cell_angle_alpha     88.232(8)
_cell_angle_beta     79.343(10)
_cell_angle_gamma     61.350(13)
_cell_volume     538.80(13)
_cell_formula_units_Z     2
_cell_measurement_reflns_used     1309
_cell_measurement_theta_min     7.0270
_cell_measurement_theta_max     72.0790
_cell_measurement_temperature     293(2)
_exptl_crystal_description     prismatic
_exptl_crystal_colour     colourless
_exptl_crystal_size_max     0.50
_exptl_crystal_size_mid     0.26
_exptl_crystal_size_min     0.14
_exptl_crystal_density_diffrn     1.198
_exptl_crystal_density_meas     ?
_exptl_crystal_density_method     'not measured'
_exptl_crystal_F_000     208
_exptl_absorpt_coefficient_mu     2.328
_exptl_absorpt_correction_type     multi-scan
_exptl_absorpt_process_details
;
(CrysAlis PRO; Agilent, 2013)
;
_exptl_absorpt_correction_T_min     0.44403
_exptl_absorpt_correction_T_max     1.00000
_exptl_special_details
;
;
_diffrn_ambient_temperature     293(2)
_diffrn_radiation_type     CuK\a
_diffrn_radiation_wavelength     1.54180
_diffrn_radiation_source     'Enhance (Cu) X-ray Source'
_diffrn_radiation_monochromator     graphite
_diffrn_measurement_device_type     'Agilent Gemini S'
_diffrn_measurement_method     '\w scans'
_diffrn_detector_area_resol_mean     16.3280
_diffrn_reflns_number     3254
_diffrn_reflns_av_R_equivalents     0.0269
_diffrn_reflns_av_sigmaI/netI     0.0318
_diffrn_reflns_theta_min     3.83
_diffrn_reflns_theta_max     72.85
_diffrn_reflns_theta_full     67.70
_diffrn_measured_fraction_theta_max     0.958
_diffrn_measured_fraction_theta_full     0.988
_diffrn_reflns_limit_h_min     -8
_diffrn_reflns_limit_h_max     8
_diffrn_reflns_limit_k_min     -9
_diffrn_reflns_limit_k_max     5
_diffrn_reflns_limit_l_min     -14
_diffrn_reflns_limit_l_max     14
_diffrn_standards_number     ?
_diffrn_standards_interval_count     ?
_diffrn_standards_interval_time     ?
_diffrn_standards_decay_%     ?
_refine_special_details
;
;
_reflns_number_total     2052
_reflns_number_gt     1731
_reflns_threshold_expression     I>2sigma(I)
_refine_ls_structure_factor_coef     Fsqd
_refine_ls_matrix_type     full
_refine_ls_R_factor_all     0.0635
_refine_ls_R_factor_gt     0.0553
_refine_ls_wR_factor_gt     0.1555
_refine_ls_wR_factor_ref     0.1702
_refine_ls_goodness_of_fit_ref     1.071
_refine_ls_restrained_S_all     1.071
_refine_ls_number_reflns     2052
_refine_ls_number_parameters     120
_refine_ls_number_restraints     0
_refine_ls_hydrogen_treatment     constr
_refine_ls_weighting_scheme     calc
_refine_ls_weighting_details
         'calc w=1/[\s^2^(Fo^2^)+(0.1046P)^2^+0.0830P] where P=(Fo^2^+2Fc^2^)/3'
_atom_sites_solution_hydrogens     geom
_atom_sites_solution_primary     direct
_atom_sites_solution_secondary     difmap
_refine_ls_shift/su_max     0.000
_refine_ls_shift/su_mean     0.000
_refine_diff_density_max     0.335
_refine_diff_density_min     -0.327
_refine_ls_extinction_method     none
_refine_ls_extinction_coef     ?
loop_
    _atom_type_symbol
    _atom_type_description
    _atom_type_scat_dispersion_real
    _atom_type_scat_dispersion_imag
    _atom_type_scat_source
    'C' 'C' 0.0181 0.0091
                         'International Tables Vol C Tables 4.2.6.8 and 6.1.1.4'
    'H' 'H' 0.0000 0.0000
                         'International Tables Vol C Tables 4.2.6.8 and 6.1.1.4'
    'O' 'O' 0.0492 0.0322
                         'International Tables Vol C Tables 4.2.6.8 and 6.1.1.4'
    'S' 'S' 0.3331 0.5567
                         'International Tables Vol C Tables 4.2.6.8 and 6.1.1.4'
_computing_data_collection
;
CrysAlis PRO (Agilent, 2013)
;
_computing_cell_refinement
;
CrysAlis PRO (Agilent, 2013)
;
_computing_data_reduction
;
CrysAlis PRO (Agilent, 2013)
;
_computing_structure_solution     'SHELXS97 (Sheldrick, 2008)'
_computing_structure_refinement     'SHELXL97 (Sheldrick, 2008)'
_computing_molecular_graphics
             'ORTEP-3 (Farrugia, 2012) and Mercury (Macrae <i>et al.</i>, 2006)'
_computing_publication_material
        'WinGX (Farrugia, 2012), PLATON (Spek, 2009) and PARST (Nardelli, 1995)'
loop_
    _atom_site_type_symbol
    _atom_site_label
    _atom_site_fract_x
    _atom_site_fract_y
    _atom_site_fract_z
    _atom_site_U_iso_or_equiv
    _atom_site_adp_type
    _atom_site_calc_flag
    _atom_site_refinement_flags
    _atom_site_occupancy
    _atom_site_symmetry_multiplicity
    _atom_site_disorder_assembly
    _atom_site_disorder_group
    S S1 0.31244(10) -0.14778(8) 0.03374(5) 0.0640(3) Uani d . 1 1 . .
    O O1 0.2948(4) 0.0791(3) -0.32862(19) 0.0927(7) Uani d . 1 1 . .
    C C1 0.3882(4) -0.1053(4) -0.3166(2) 0.0643(6) Uani d . 1 1 . .
    C C2 0.4007(4) -0.1919(4) -0.2004(2) 0.0596(6) Uani d . 1 1 . .
    H H2A 0.5496 -0.2765 -0.1949 0.072 Uiso calc R 1 1 . .
    H H2B 0.3359 -0.2818 -0.1924 0.072 Uiso calc R 1 1 . .
    C C3 0.2892(4) -0.0231(4) -0.1015(2) 0.0576(6) Uani d . 1 1 . .
    H H3A 0.1398 0.0627 -0.1058 0.069 Uiso calc R 1 1 . .
    H H3B 0.3552 0.0656 -0.1070 0.069 Uiso calc R 1 1 . .
    C C4 0.1796(3) 0.0637(3) 0.14013(19) 0.0524(5) Uani d . 1 1 . .
    C C5 0.1709(4) 0.0158(4) 0.2556(2) 0.0598(6) Uani d . 1 1 . .
    C C6 0.0713(5) 0.1782(4) 0.3408(2) 0.0709(7) Uani d . 1 1 . .
    H H6 0.0662 0.1474 0.4182 0.085 Uiso calc R 1 1 . .
    C C7 -0.0202(4) 0.3834(4) 0.3140(2) 0.0714(7) Uani d . 1 1 . .
    H H7 -0.0864 0.4896 0.3728 0.086 Uiso calc R 1 1 . .
    C C8 -0.0132(4) 0.4303(4) 0.2004(2) 0.0687(7) Uani d . 1 1 . .
    H H8 -0.0762 0.5690 0.1819 0.082 Uiso calc R 1 1 . .
    C C9 0.0874(4) 0.2723(4) 0.1125(2) 0.0639(6) Uani d . 1 1 . .
    H H9 0.0935 0.3050 0.0353 0.077 Uiso calc R 1 1 . .
    C C10 0.4997(5) -0.2615(5) -0.4198(2) 0.0793(8) Uani d . 1 1 . .
    H H10A 0.4179 -0.3296 -0.4283 0.119 Uiso calc R 1 1 . .
    H H10B 0.6391 -0.3635 -0.4083 0.119 Uiso calc R 1 1 . .
    H H10C 0.5132 -0.1911 -0.4884 0.119 Uiso calc R 1 1 . .
    C C11 0.2678(6) -0.2074(4) 0.2878(3) 0.0811(8) Uani d . 1 1 . .
    H H11A 0.2357 -0.2111 0.3705 0.122 Uiso calc R 1 1 . .
    H H11B 0.4198 -0.2749 0.2614 0.122 Uiso calc R 1 1 . .
    H H11C 0.2095 -0.2787 0.2519 0.122 Uiso calc R 1 1 . .
loop_
    _atom_site_aniso_label
    _atom_site_aniso_U_11
    _atom_site_aniso_U_22
    _atom_site_aniso_U_33
    _atom_site_aniso_U_12
    _atom_site_aniso_U_13
    _atom_site_aniso_U_23
    S1 0.0807(5) 0.0453(4) 0.0554(4) -0.0233(3) -0.0076(3) -0.0088(2)
    O1 0.1279(18) 0.0579(11) 0.0675(12) -0.0307(12) -0.0024(11) -0.0022(9)
    C1 0.0754(15) 0.0555(13) 0.0581(13) -0.0312(12) -0.0025(11) -0.0110(10)
    C2 0.0651(14) 0.0516(12) 0.0570(13) -0.0263(11) -0.0029(10) -0.0126(10)
    C3 0.0650(13) 0.0497(12) 0.0524(12) -0.0248(10) -0.0043(10) -0.0106(9)
    C4 0.0569(12) 0.0455(11) 0.0511(11) -0.0225(9) -0.0066(9) -0.0084(8)
    C5 0.0675(14) 0.0561(13) 0.0554(12) -0.0299(11) -0.0101(10) -0.0004(10)
    C6 0.0868(18) 0.0749(17) 0.0496(13) -0.0406(14) -0.0041(12) -0.0053(11)
    C7 0.0769(16) 0.0612(15) 0.0637(15) -0.0276(13) 0.0019(12) -0.0204(12)
    C8 0.0773(16) 0.0463(12) 0.0700(15) -0.0221(11) -0.0061(12) -0.0092(11)
    C9 0.0798(16) 0.0493(12) 0.0549(13) -0.0258(11) -0.0104(11) -0.0016(10)
    C10 0.106(2) 0.0705(17) 0.0544(14) -0.0401(16) -0.0038(14) -0.0132(12)
    C11 0.113(2) 0.0628(16) 0.0651(16) -0.0389(16) -0.0217(15) 0.0098(12)
_geom_special_details     ?
loop_
    _geom_bond_atom_site_label_1
    _geom_bond_atom_site_label_2
    _geom_bond_site_symmetry_2
    _geom_bond_distance
    _geom_bond_publ_flag
    S1 C4 . 1.771(2) ?
    S1 C3 . 1.804(2) ?
    O1 C1 . 1.204(3) ?
    C1 C2 . 1.488(4) ?
    C1 C10 . 1.506(3) ?
    C2 C3 . 1.522(3) ?
    C2 H2A . 0.9700 ?
    C2 H2B . 0.9700 ?
    C3 H3A . 0.9700 ?
    C3 H3B . 0.9700 ?
    C4 C5 . 1.390(3) ?
    C4 C9 . 1.398(3) ?
    C5 C6 . 1.386(3) ?
    C5 C11 . 1.506(3) ?
    C6 C7 . 1.375(4) ?
    C6 H6 . 0.9300 ?
    C7 C8 . 1.367(4) ?
    C7 H7 . 0.9300 ?
    C8 C9 . 1.388(3) ?
    C8 H8 . 0.9300 ?
    C9 H9 . 0.9300 ?
    C10 H10A . 0.9600 ?
    C10 H10B . 0.9600 ?
    C10 H10C . 0.9600 ?
    C11 H11A . 0.9600 ?
    C11 H11B . 0.9600 ?
    C11 H11C . 0.9600 ?
loop_
    _geom_angle_atom_site_label_1
    _geom_angle_atom_site_label_2
    _geom_angle_atom_site_label_3
    _geom_angle_site_symmetry_1
    _geom_angle_site_symmetry_3
    _geom_angle
    _geom_angle_publ_flag
    C4 S1 C3 . . 103.72(11) ?
    O1 C1 C2 . . 122.4(2) ?
    O1 C1 C10 . . 121.3(3) ?
    C2 C1 C10 . . 116.4(2) ?
    C1 C2 C3 . . 112.78(19) ?
    C1 C2 H2A . . 109.0 ?
    C3 C2 H2A . . 109.0 ?
    C1 C2 H2B . . 109.0 ?
    C3 C2 H2B . . 109.0 ?
    H2A C2 H2B . . 107.8 ?
    C2 C3 S1 . . 108.38(16) ?
    C2 C3 H3A . . 110.0 ?
    S1 C3 H3A . . 110.0 ?
    C2 C3 H3B . . 110.0 ?
    S1 C3 H3B . . 110.0 ?
    H3A C3 H3B . . 108.4 ?
    C5 C4 C9 . . 119.8(2) ?
    C5 C4 S1 . . 117.25(18) ?
    C9 C4 S1 . . 122.96(18) ?
    C6 C5 C4 . . 118.5(2) ?
    C6 C5 C11 . . 120.6(2) ?
    C4 C5 C11 . . 120.9(2) ?
    C7 C6 C5 . . 121.9(2) ?
    C7 C6 H6 . . 119.1 ?
    C5 C6 H6 . . 119.1 ?
    C8 C7 C6 . . 119.5(2) ?
    C8 C7 H7 . . 120.2 ?
    C6 C7 H7 . . 120.2 ?
    C7 C8 C9 . . 120.4(2) ?
    C7 C8 H8 . . 119.8 ?
    C9 C8 H8 . . 119.8 ?
    C8 C9 C4 . . 119.9(2) ?
    C8 C9 H9 . . 120.1 ?
    C4 C9 H9 . . 120.1 ?
    C1 C10 H10A . . 109.5 ?
    C1 C10 H10B . . 109.5 ?
    H10A C10 H10B . . 109.5 ?
    C1 C10 H10C . . 109.5 ?
    H10A C10 H10C . . 109.5 ?
    H10B C10 H10C . . 109.5 ?
    C5 C11 H11A . . 109.5 ?
    C5 C11 H11B . . 109.5 ?
    H11A C11 H11B . . 109.5 ?
    C5 C11 H11C . . 109.5 ?
    H11A C11 H11C . . 109.5 ?
    H11B C11 H11C . . 109.5 ?
loop_
    _geom_hbond_atom_site_label_D
    _geom_hbond_atom_site_label_H
    _geom_hbond_atom_site_label_A
    _geom_hbond_site_symmetry_A
    _geom_hbond_distance_DH
    _geom_hbond_distance_HA
    _geom_hbond_distance_DA
    _geom_hbond_angle_DHA
    C10 H10c O1 2_654 0.96 2.67 3.579(4) 158
    C3 H3a S1 2_555 0.97 2.99 3.855(3) 149
    C3 H3b S1 2_655 0.97 3.02 3.870(3) 147
    C2 H2a Cg 2_555 0.97 2.86 3.628(4) 137
    C2 H2b Cg 2_666 0.97 2.95 3.678(4) 133
_iucr_refine_instructions_details
;
TITL DS-560_1458 in P-1
CELL  1.54180   7.2703   7.3226  11.7615   88.232   79.343   61.350
ZERR     2.00   0.0011   0.0007   0.0011    0.008    0.010    0.013
LATT   1
SFAC  C    H    O    S
UNIT  22   28   2    2
MERG   2
FMAP   2
PLAN   10
ACTA  135.4
LIST   1
bond $H
L.S.   8
WGHT    0.104600    0.083000
FVAR      18.08989
S1    4    0.312440   -0.147783    0.033739    11.00000    0.08066    0.04527 =
         0.05539   -0.00885   -0.00760   -0.02331
O1    3    0.294820    0.079110   -0.328624    11.00000    0.12792    0.05788 =
         0.06748   -0.00220   -0.00239   -0.03070
C1    1    0.388179   -0.105328   -0.316638    11.00000    0.07540    0.05551 =
         0.05806   -0.01099   -0.00254   -0.03118
C2    1    0.400655   -0.191889   -0.200441    11.00000    0.06511    0.05155 =
         0.05701   -0.01257   -0.00290   -0.02630
AFIX  23
H2A   2    0.549608   -0.276478   -0.194927    11.00000   -1.20000
H2B   2    0.335922   -0.281813   -0.192434    11.00000   -1.20000
AFIX   0
C3    1    0.289229   -0.023099   -0.101525    11.00000    0.06501    0.04967 =
         0.05240   -0.01063   -0.00431   -0.02482
AFIX  23
H3A   2    0.139820    0.062749   -0.105764    11.00000   -1.20000
H3B   2    0.355153    0.065649   -0.106982    11.00000   -1.20000
AFIX   0
C4    1    0.179575    0.063716    0.140130    11.00000    0.05689    0.04550 =
         0.05106   -0.00838   -0.00656   -0.02250
C5    1    0.170903    0.015800    0.255608    11.00000    0.06746    0.05613 =
         0.05540   -0.00038   -0.01007   -0.02992
C6    1    0.071310    0.178173    0.340762    11.00000    0.08682    0.07490 =
         0.04963   -0.00528   -0.00406   -0.04055
AFIX  43
H6    2    0.066236    0.147393    0.418215    11.00000   -1.20000
AFIX   0
C7    1   -0.020199    0.383440    0.314022    11.00000    0.07690    0.06120 =
         0.06369   -0.02042    0.00192   -0.02763
AFIX  43
H7    2   -0.086388    0.489610    0.372774    11.00000   -1.20000
AFIX   0
C8    1   -0.013168    0.430315    0.200420    11.00000    0.07729    0.04626 =
         0.06995   -0.00921   -0.00610   -0.02209
AFIX  43
H8    2   -0.076152    0.568952    0.181947    11.00000   -1.20000
AFIX   0
C9    1    0.087398    0.272262    0.112481    11.00000    0.07978    0.04930 =
         0.05489   -0.00160   -0.01036   -0.02578
AFIX  43
H9    2    0.093467    0.304992    0.035320    11.00000   -1.20000
AFIX   0
C10   1    0.499725   -0.261525   -0.419763    11.00000    0.10595    0.07049 =
         0.05439   -0.01315   -0.00385   -0.04008
AFIX 137
H10A  2    0.417906   -0.329583   -0.428275    11.00000   -1.50000
H10B  2    0.639145   -0.363451   -0.408295    11.00000   -1.50000
H10C  2    0.513206   -0.191078   -0.488437    11.00000   -1.50000
AFIX   0
C11   1    0.267756   -0.207446    0.287778    11.00000    0.11253    0.06284 =
         0.06509    0.00979   -0.02169   -0.03892
AFIX 137
H11A  2    0.235679   -0.211061    0.370477    11.00000   -1.50000
H11B  2    0.419844   -0.274853    0.261445    11.00000   -1.50000
H11C  2    0.209486   -0.278736    0.251919    11.00000   -1.50000
HKLF 4
REM  DS-560_1458 in P-1
REM R1 =  0.0553 for   1731 Fo > 4sig(Fo)  and  0.0635 for all   2052 data
REM    120 parameters refined using      0 restraints
END
WGHT      0.1046      0.0828
REM Highest difference peak  0.335,  deepest hole -0.327,  1-sigma level  0.056
Q1    1   0.3414 -0.1484 -0.0449  11.00000  0.05    0.34
Q2    1   0.2656 -0.1131  0.1033  11.00000  0.05    0.29
Q3    1   0.1252 -0.1251  0.0187  11.00000  0.05    0.23
Q4    1   0.6506 -0.2482 -0.4510  11.00000  0.05    0.21
Q5    1   0.4046 -0.0827  0.0274  11.00000  0.05    0.20
Q6    1   0.3612 -0.1382 -0.1437  11.00000  0.05    0.19
Q7    1   0.2218 -0.0754  0.2776  11.00000  0.05    0.18
Q8    1   0.4478 -0.1820 -0.3561  11.00000  0.05    0.18
Q9    1   0.4196 -0.2623  0.0359  11.00000  0.05    0.17
Q10   1   0.2053  0.0507 -0.0992  11.00000  0.05    0.17
;
data_global
_journal_date_recd_electronic     2013-09-24
_journal_date_accepted     2013-09-30
_journal_name_full     'Acta Crystallographica, Section E'
_journal_year     2013
_journal_volume     69
_journal_issue     11
_journal_page_first     o1625
_journal_page_last     o1625
_journal_paper_category     QO
_journal_paper_doi     10.1107/S1600536813026895
_journal_coeditor_code     RZ5084
_publ_contact_author_name     'Leka Zorica'
_publ_contact_author_address
;
Faculty of Metallurgy and Technology
University of Montenegro
Cetinjski put bb
81000 Podgorica
Montenegro
Serbia
;
_publ_contact_author_email     zorica@ac.me
_publ_contact_author_fax     '+ 382 20 245 406'
_publ_contact_author_phone     '+ 382 20 245 406'
_publ_section_title
;
4-[(4-Methylphenyl)sulfanyl]butan-2-one
;
loop_
    _publ_author_name
    _publ_author_footnote
    _publ_author_address
    "Novakovi\'c, Sladjana B." .
;
Vin\<ca Institute of Nuclear Sciences
Laboratory of Theoretical Physics and Condensed Matter Physics
PO Box 522
University of Belgrade
11001 Belgrade
Serbia
;
    "Leka, Zorica" .
;
Faculty of Metallurgy and Technology
University of Montenegro
Cetinjski put bb
81000 Podgorica
Montenegro
;
    "Stevanovi\'c, Dragana" .
;
Faculty of Sciences
Department of Chemistry
University of Kragujevac
R. Domanovi\'ca 12
34000 Kragujevac
Serbia
;
    "Mu\<skinja, Jovana" .
;
Faculty of Sciences
Department of Chemistry
University of Kragujevac
R. Domanovi\'ca 12
34000 Kragujevac
Serbia
;
    "Bogdanovi\'c, Goran A." .
;
Vin\<ca Institute of Nuclear Sciences
Laboratory of Theoretical Physics and Condensed Matter Physics
PO Box 522
University of Belgrade
11001 Belgrade
Serbia
;
