# Supplementary material for: 4-[(4-Methyl­phen­yl)sulfan­yl]butan-2-one
Source: Acta Crystallogr Sect E Struct Rep Online. 2013 Oct 9;69(Pt 11):o1625. doi: 10.1107/S1600536813026895 (PMC3884298; doi:10.1107/S1600536813026895)
Supplement: Supplementary file 2 [file e-69-o1625-Isup2.hkl]

#
# h,k,l, Fc-squared, Fo-squared, sigma(Fo-squared) and status flag
#
data_I
_shelx_title ' DS-560_1458 in P-1'
_shelx_refln_list_code          4
_shelx_F_calc_maximum       55.77
_exptl_crystal_F_000       208.00
_reflns_d_resolution_high  0.8068
 
loop_
 _symmetry_equiv_pos_as_xyz
 'x, y, z'
 '-x, -y, -z'
 
_cell_length_a     7.2703
_cell_length_b     7.3226
_cell_length_c    11.7615
_cell_angle_alpha  88.232
_cell_angle_beta   79.343
_cell_angle_gamma  61.350
 
_shelx_F_squared_multiplier     1.000
 
loop_
 _refln_index_h
 _refln_index_k
 _refln_index_l
 _refln_F_squared_calc
 _refln_F_squared_meas
 _refln_F_squared_sigma
 _refln_observed_status
   1   0   0        1.98        3.40      0.32 o
   2   0   0      120.36      131.98      5.10 o
   3   0   0      451.98      472.48      4.05 o
   4   0   0        2.81        3.05      0.47 o
   5   0   0       16.43       17.36      1.90 o
   6   0   0       10.22       12.48      1.40 o
   7   0   0        2.64        2.72      0.45 o
  -7   1   0        0.01        0.25      0.20 o
  -6   1   0        3.89        5.46      0.92 o
  -5   1   0        4.36        4.24      0.48 o
  -4   1   0       55.97       54.38      1.65 o
  -3   1   0       70.33       71.79      1.91 o
  -2   1   0       22.95       24.72      1.11 o
  -1   1   0     1861.80     2094.19      9.46 o
   1   1   0        5.57        9.73      0.51 o
   3   1   0       58.86       51.17      1.40 o
   4   1   0        8.89       10.25      0.78 o
   5   1   0       40.78       41.37      2.82 o
   6   1   0        0.64        0.52      0.34 o
   7   1   0        2.76        3.68      0.56 o
   8   1   0        0.42        0.93      0.40 o
  -6   2   0       13.78       12.51      2.69 o
  -5   2   0       21.65       26.24      1.37 o
  -4   2   0       11.78       12.29      0.69 o
  -3   2   0        0.53        0.51      0.35 o
  -2   2   0      115.72      123.52      3.65 o
  -1   2   0        0.83        0.56      0.14 o
   0   2   0       71.09       86.36      1.39 o
   1   2   0     1103.45     1060.85     54.18 o
   2   2   0     2531.22     2373.66      6.80 o
   3   2   0        9.53       11.63      0.39 o
   4   2   0       52.14       56.54      1.68 o
   5   2   0        4.33        4.67      0.87 o
   6   2   0        0.38        0.16      0.21 o
   7   2   0        1.10        1.54      0.44 o
   8   2   0        0.16       -0.10      0.27 o
  -5   3   0        0.90        1.94      0.38 o
  -4   3   0       10.35       10.10      0.82 o
  -3   3   0      170.60      188.10      3.68 o
  -2   3   0       21.32       21.98      1.79 o
  -1   3   0      150.50      191.28      3.28 o
   0   3   0      175.33      201.35      7.96 o
   1   3   0       10.63        9.81      0.46 o
   2   3   0       10.14        8.81      0.39 o
   3   3   0       40.17       48.62      1.06 o
   4   3   0      141.42      176.77      4.22 o
   5   3   0       58.58       59.18      2.83 o
   6   3   0        3.06        1.56      0.32 o
   7   3   0        0.01        0.52      0.28 o
   8   3   0        0.16        0.44      0.38 o
  -4   4   0        0.61        0.77      0.25 o
  -3   4   0       79.75       90.45      2.44 o
  -2   4   0        0.02        0.38      0.42 o
  -1   4   0      245.14      269.19      5.59 o
   0   4   0       40.78       41.06      2.43 o
   1   4   0      305.99      338.20      7.45 o
   2   4   0       69.54       63.35      3.82 o
   3   4   0      217.25      233.80      4.85 o
   4   4   0        0.17        0.20      0.20 o
   5   4   0        5.34        5.13      0.83 o
   6   4   0        1.82        1.39      0.48 o
   7   4   0        9.48       13.00      1.50 o
   8   4   0        0.46        0.48      0.37 o
  -4   5   0        6.04        4.77      0.59 o
  -3   5   0        0.02       -0.08      0.19 o
  -2   5   0        3.23        3.51      0.49 o
  -1   5   0      173.27      182.22      4.86 o
   0   5   0        8.06        7.74      1.18 o
   1   5   0       85.56       92.90      8.74 o
   2   5   0       49.43       56.82      1.84 o
   4   5   0        0.31        0.04      0.35 o
   5   5   0       57.85       63.41      2.83 o
   6   5   0        4.01        4.96      0.86 o
   7   5   0        1.28        1.72      0.84 o
   8   5   0        0.07        0.06      0.26 o
  -2   6   0       18.50       21.32      0.98 o
  -1   6   0        0.28        0.26      0.30 o
   0   6   0        1.92        1.15      0.35 o
   1   6   0       41.89       42.87      1.59 o
   2   6   0       16.90       15.10      0.86 o
   3   6   0       30.73       28.65      1.33 o
   4   6   0        8.01        7.95      0.58 o
   5   6   0        0.55        0.53      0.16 o
   6   6   0        0.06        0.11      0.18 o
   7   6   0        3.04        2.68      0.44 o
   8   6   0        2.32        2.55      0.51 o
  -1   7   0        1.21        0.42      0.26 o
   0   7   0       20.04       23.66      1.61 o
   1   7   0        2.67        2.77      0.58 o
   2   7   0       11.81       11.73      1.25 o
   3   7   0        6.78        6.46      0.95 o
   4   7   0        8.46        7.68      0.70 o
   5   7   0       18.21       18.46      1.23 o
   6   7   0        0.02       -0.30      0.36 o
   7   7   0        0.01        0.24      0.22 o
   8   7   0        1.06        1.20      0.33 o
   1   8   0        2.96        2.44      0.45 o
   2   8   0       17.58       21.65      0.95 o
   3   8   0        8.35        8.81      0.99 o
   4   8   0       21.86       21.13      1.49 o
   5   8   0       10.22       10.69      0.72 o
   6   8   0        1.84        2.86      0.36 o
   7   8   0        5.25        6.96      0.72 o
   4   9   0       13.63       14.70      0.89 o
   5   9   0        1.59        1.94      0.34 o
  -4  -9   1       12.24       13.43      0.84 o
  -7  -8   1        2.71        4.38      0.55 o
  -6  -8   1        4.74        6.07      0.49 o
  -5  -8   1       26.48       28.92      1.60 o
  -4  -8   1       21.78       23.23      1.55 o
  -3  -8   1        0.17        0.07      0.23 o
  -2  -8   1       41.15       45.37      2.05 o
  -1  -8   1       22.61       25.89      1.33 o
  -7  -7   1        1.52        2.15      0.49 o
  -6  -7   1        0.01        0.03      0.19 o
  -5  -7   1       28.54       29.71      2.48 o
  -4  -7   1       11.24       11.37      0.86 o
  -3  -7   1       77.45       70.02      2.95 o
  -2  -7   1       67.61       66.50      2.98 o
  -1  -7   1        7.86        7.36      0.68 o
   0  -7   1       36.35       41.06      2.08 o
   1  -7   1        9.36        9.77      0.93 o
  -8  -6   1        1.35        1.49      0.36 o
  -7  -6   1        0.47        0.22      0.21 o
  -6  -6   1       23.95       26.95      1.89 o
  -5  -6   1        1.51        1.47      0.40 o
  -4  -6   1        2.46        2.91      0.36 o
  -3  -6   1       78.70       71.18      1.74 o
  -2  -6   1       18.07       15.90      1.05 o
  -1  -6   1       34.72       38.60      2.27 o
   0  -6   1       47.76       49.02      2.45 o
   1  -6   1       10.32       10.47      1.19 o
   2  -6   1       15.62       19.44      1.45 o
   3  -6   1        1.41        1.06      0.30 o
  -8  -5   1        0.01        0.09      0.27 o
  -7  -5   1        0.96        2.38      0.41 o
  -6  -5   1       18.11       21.72      1.22 o
  -5  -5   1        2.09        1.84      0.34 o
  -4  -5   1       17.78       17.06      1.43 o
  -3  -5   1       17.39       18.10      1.45 o
  -2  -5   1        0.26        0.17      0.14 o
  -1  -5   1       71.57       71.78      3.06 o
   0  -5   1       18.27       14.33      1.64 o
   1  -5   1        9.40       11.07      0.91 o
   2  -5   1        8.43        8.48      0.73 o
   3  -5   1        0.55        0.36      0.20 o
   4  -5   1        6.22        7.44      0.79 o
  -8  -4   1        0.64        1.59      0.54 o
  -7  -4   1        2.83        3.23      0.82 o
  -6  -4   1        0.38       -0.36      0.36 o
  -5  -4   1       23.94       26.12      1.79 o
  -4  -4   1       74.00       73.00      1.58 o
  -3  -4   1      158.95      175.45      2.58 o
  -2  -4   1        1.29        2.58      0.49 o
  -1  -4   1       14.15       26.34      1.24 o
   0  -4   1       37.53       54.37      1.81 o
   1  -4   1       45.34       46.37      2.73 o
   2  -4   1       14.29       13.25      0.76 o
   3  -4   1       30.79       33.76      1.49 o
   4  -4   1        1.15        1.31      0.47 o
  -8  -3   1        1.38        2.02      0.41 o
  -7  -3   1        0.01       -0.25      0.49 o
  -6  -3   1        4.49        4.86      0.61 o
  -5  -3   1       62.39       62.79      3.19 o
  -4  -3   1        0.01        0.54      0.17 o
  -3  -3   1       43.68       41.10      1.56 o
  -2  -3   1       42.58       47.05      1.54 o
  -1  -3   1      855.42      979.60      5.82 o
   0  -3   1        9.59        3.78      0.33 o
   1  -3   1      100.58       97.64      2.35 o
   2  -3   1       51.04       58.84      2.92 o
   3  -3   1       49.33       55.57      3.34 o
   4  -3   1        3.34        2.87      0.46 o
   5  -3   1       24.78       30.71      1.88 o
  -8  -2   1        0.06       -0.08      0.25 o
  -7  -2   1        2.50        3.19      0.56 o
  -6  -2   1        9.90       12.39      1.38 o
  -5  -2   1        0.90        0.69      0.36 o
  -4  -2   1       10.60       15.60      0.79 o
  -3  -2   1      512.57      521.73      4.82 o
  -2  -2   1       12.17       12.41      0.80 o
  -1  -2   1       15.83       17.67      0.85 o
   0  -2   1       19.66       23.17      1.04 o
   1  -2   1      348.00      414.14      2.81 o
   2  -2   1       94.47       92.18      3.78 o
   3  -2   1       97.22       93.49      2.04 o
   4  -2   1       19.10       23.00      0.92 o
   5  -2   1       28.60       35.00      1.57 o
   6  -2   1        0.07        0.50      0.34 o
  -8  -1   1        0.20        0.33      0.26 o
  -7  -1   1       22.88       23.40      1.82 o
  -6  -1   1        1.07        0.97      0.41 o
  -5  -1   1        1.86        1.96      0.67 o
  -4  -1   1        5.67        6.86      0.98 o
  -3  -1   1        0.06        0.90      0.17 o
  -2  -1   1      670.97      734.49      3.35 o
  -1  -1   1      366.82      405.95      5.37 o
   0  -1   1     2492.18     3055.82      8.69 o
   1  -1   1      157.67      190.08      3.51 o
   2  -1   1       30.72       27.47      2.26 o
   3  -1   1       63.70       73.42      1.63 o
   4  -1   1       53.48       52.94      1.83 o
   5  -1   1        5.74        4.78      0.59 o
   6  -1   1        3.81        4.38      0.63 o
   7  -1   1        5.81        7.44      0.60 o
  -7   0   1        7.76        8.21      0.73 o
  -6   0   1        1.13        1.48      0.52 o
  -5   0   1       40.71       38.95      1.70 o
  -4   0   1       33.44       28.64      2.14 o
  -3   0   1       50.50       47.20      1.34 o
  -2   0   1       27.89       33.19      0.88 o
  -1   0   1      139.21      143.71      2.98 o
   0   0   1      608.24      474.61      4.41 o
   1   0   1        9.07       16.05      0.59 o
   2   0   1     3110.31     2791.39     26.61 o
   3   0   1      326.63      314.45      4.15 o
   4   0   1        0.04       -0.08      0.15 o
   6   0   1       12.64       18.02      1.67 o
   7   0   1        0.04        0.11      0.21 o
  -7   1   1        2.90        2.22      0.35 o
  -6   1   1       25.50       28.96      2.03 o
  -5   1   1       23.06       22.12      1.09 o
  -4   1   1       26.82       28.13      2.23 o
  -3   1   1      122.36      119.67      2.50 o
  -2   1   1        0.31        0.91      0.25 o
  -1   1   1      779.12      862.11      4.44 o
   0   1   1       56.35       59.52      1.39 o
   1   1   1        5.66        6.39      0.46 o
   3   1   1        7.00        7.30      0.53 o
   4   1   1      331.54      372.96      4.86 o
   5   1   1       84.41       95.02      3.93 o
   6   1   1        0.14        0.20      0.32 o
   7   1   1        0.53        0.93      0.32 o
   8   1   1        1.96        1.93      0.94 o
  -6   2   1       18.89       17.14      5.38 o
  -5   2   1       10.55        9.65      0.86 o
  -4   2   1       48.67       54.16      1.52 o
  -3   2   1       42.95       39.54      1.64 o
  -2   2   1      130.97      136.95      3.40 o
  -1   2   1      512.81      574.99      7.69 o
   0   2   1      181.60      246.40      5.10 o
   1   2   1     1767.53     1664.63     70.70 o
   2   2   1      196.15      210.57      3.00 o
   3   2   1        4.46        2.90      0.26 o
   4   2   1     2530.79     2562.83     11.24 o
   5   2   1       10.93        7.03      1.11 o
   6   2   1        4.17        5.80      0.97 o
   7   2   1        7.23        9.84      0.97 o
   8   2   1        0.01       -0.30      0.66 o
  -5   3   1        7.21        7.22      0.65 o
  -4   3   1       94.55       98.16      3.22 o
  -3   3   1        3.06        3.49      0.66 o
  -2   3   1       46.87       46.74      2.53 o
  -1   3   1       54.71       58.45      1.83 o
   0   3   1      158.17      174.03      2.61 o
   1   3   1      130.95      136.04      2.24 o
   2   3   1        1.59        2.21      0.40 o
   3   3   1      734.48      757.19      7.28 o
   4   3   1      379.41      433.00     13.42 o
   5   3   1        0.09        0.47      0.34 o
   6   3   1      169.35      230.40      4.15 o
   7   3   1        2.43        2.10      0.50 o
   8   3   1        0.26        0.28      0.40 o
  -4   4   1        0.06        0.07      0.17 o
  -3   4   1       14.07       14.44      0.94 o
  -2   4   1       94.60      103.75      2.49 o
  -1   4   1      262.63      279.36      7.25 o
   0   4   1       17.61       17.84      1.11 o
   1   4   1        4.37        6.36      0.48 o
   2   4   1      145.19      155.14      2.75 o
   3   4   1       15.92       18.95      1.70 o
   4   4   1        0.14        0.29      0.14 o
   5   4   1       78.20       94.71      3.69 o
   6   4   1       79.90      106.28      3.89 o
   7   4   1        2.20        3.03      0.58 o
  -3   5   1        0.33        0.45      0.28 o
  -2   5   1        5.07        5.00      0.57 o
  -1   5   1       29.47       29.78      1.33 o
   0   5   1       13.85       13.14      1.54 o
   1   5   1      440.85      412.93      5.37 o
   2   5   1       10.55       10.83      0.69 o
   3   5   1       71.56       74.23      5.32 o
   4   5   1       59.36       62.43      3.03 o
   5   5   1       28.06       34.86      2.28 o
   6   5   1        1.47        2.97      0.65 o
   7   5   1        4.09        6.53      1.05 o
   8   5   1        5.30        6.65      0.89 o
  -2   6   1       13.85       15.60      0.83 o
  -1   6   1        0.13       -0.05      0.32 o
   0   6   1       16.96       15.08      1.45 o
   1   6   1      188.58      180.22      3.59 o
   2   6   1        1.75        2.44      0.36 o
   3   6   1      121.13      126.91      2.36 o
   4   6   1        8.56       10.97      0.87 o
   5   6   1       19.54       20.81      1.22 o
   6   6   1        1.10        1.77      0.53 o
   7   6   1        9.49       10.67      1.22 o
   8   6   1        0.25        0.17      0.19 o
  -1   7   1        1.78        1.02      0.30 o
   0   7   1       28.68       29.46      1.79 o
   1   7   1        0.26       -0.06      0.36 o
   2   7   1        5.84        5.68      0.57 o
   3   7   1       74.15       75.47      3.06 o
   4   7   1        9.80        9.64      1.07 o
   5   7   1       14.22       15.43      0.98 o
   6   7   1        1.80        2.06      0.36 o
   7   7   1        0.80        1.02      0.39 o
   8   7   1        0.22        0.18      0.17 o
   1   8   1        1.52        1.02      0.33 o
   2   8   1       20.40       21.98      1.33 o
   3   8   1        0.02        0.08      0.22 o
   4   8   1        2.41        2.57      0.56 o
   5   8   1        6.06        5.83      0.77 o
   6   8   1        4.14        4.42      0.45 o
   7   8   1        2.59        3.79      0.54 o
   5   9   1        0.74        0.70      0.22 o
  -6  -8   2        2.88        1.77      0.36 o
  -5  -8   2        0.60        0.66      0.30 o
  -4  -8   2       11.40       11.19      1.04 o
  -3  -8   2        5.00        4.70      0.71 o
  -2  -8   2        6.70        7.73      0.86 o
  -1  -8   2       13.87       15.37      0.68 o
  -7  -7   2        2.36        3.07      0.54 o
  -6  -7   2        0.10        0.29      0.22 o
  -5  -7   2        9.21        9.67      0.75 o
  -4  -7   2       17.61       16.62      1.01 o
  -3  -7   2       42.29       42.90      2.27 o
  -2  -7   2       32.77       32.51      2.05 o
  -1  -7   2       10.77       10.88      0.79 o
   0  -7   2       36.43       41.03      2.02 o
   1  -7   2       21.70       25.13      1.44 o
  -8  -6   2        1.93        2.55      0.31 o
  -7  -6   2        4.27        4.77      0.52 o
  -6  -6   2        8.77       10.08      1.14 o
  -5  -6   2       20.23       19.44      1.60 o
  -4  -6   2        4.33        4.53      0.45 o
  -3  -6   2       91.69       91.81      2.13 o
  -2  -6   2       39.50       39.90      1.67 o
  -1  -6   2      173.70      166.74      3.65 o
   0  -6   2       72.32       77.32      2.63 o
   1  -6   2        0.30        0.35      0.32 o
   2  -6   2       33.09       38.60      2.02 o
   3  -6   2        9.26       11.47      0.90 o
  -8  -5   2        1.86        1.93      0.50 o
  -7  -5   2        0.19        0.32      0.18 o
  -6  -5   2        6.98        7.47      0.71 o
  -5  -5   2       14.69       13.84      0.91 o
  -4  -5   2      128.56      137.02      4.13 o
  -3  -5   2       58.69       54.58      2.57 o
  -2  -5   2        0.09        0.38      0.38 o
  -1  -5   2      224.23      247.93      5.97 o
   0  -5   2       37.11       40.22      1.75 o
   1  -5   2      118.48      125.55      3.42 o
   2  -5   2       57.91       60.99      1.89 o
   3  -5   2        2.92        2.77      0.62 o
   4  -5   2        8.77       10.60      0.96 o
  -8  -4   2        0.10        0.07      0.20 o
  -7  -4   2        8.96       10.13      1.29 o
  -6  -4   2        0.27        0.27      0.18 o
  -4  -4   2       37.14       35.25      1.40 o
  -3  -4   2       13.05       14.99      1.33 o
  -2  -4   2      298.15      312.72      5.36 o
  -1  -4   2        0.18        0.26      0.18 o
   0  -4   2        4.41        7.79      0.71 o
   1  -4   2      136.83      140.72      3.26 o
   2  -4   2       16.52       13.70      0.69 o
   3  -4   2       17.35       17.10      1.06 o
   4  -4   2       14.17       14.84      1.37 o
   5  -4   2        0.67        0.43      0.24 o
  -8  -3   2        0.52        0.64      0.32 o
  -7  -3   2        0.57        0.46      0.50 o
  -6  -3   2        5.04        5.38      0.95 o
  -5  -3   2       24.47       21.71      1.94 o
  -4  -3   2       32.98       35.36      1.51 o
  -3  -3   2       63.54       72.13      1.33 o
  -2  -3   2      177.23      177.81      8.72 o
  -1  -3   2       81.62       96.45      2.13 o
   0  -3   2       65.20       87.30      1.96 o
   1  -3   2       76.18      103.33      3.47 o
   2  -3   2        0.23        0.21      0.16 o
   3  -3   2       40.45       36.13      2.65 o
   4  -3   2        8.99        7.88      0.71 o
   5  -3   2        3.88        4.11      0.54 o
  -8  -2   2        0.47        0.79      0.33 o
  -7  -2   2       17.20       17.43      3.30 o
  -6  -2   2       12.05       11.56      0.90 o
  -5  -2   2        3.30        2.04      0.46 o
  -4  -2   2      130.18      123.43      2.29 o
  -3  -2   2      110.09      107.32      1.79 o
  -2  -2   2      157.36      166.91      2.63 o
  -1  -2   2      206.40      244.66      2.39 o
   0  -2   2      131.18      161.67      2.12 o
   1  -2   2      576.11      686.18      6.47 o
   2  -2   2        2.57        3.87      0.38 o
   3  -2   2        4.46        6.14      0.69 o
   4  -2   2        6.63        7.19      0.58 o
   5  -2   2       11.17       10.93      0.88 o
   6  -2   2        2.23        2.00      0.54 o
  -7  -1   2       17.91       15.46      1.66 o
  -6  -1   2        4.64        3.27      0.71 o
  -5  -1   2       52.96       44.09      2.99 o
  -4  -1   2       87.18       73.84      2.19 o
  -3  -1   2        0.02        0.08      0.12 o
  -2  -1   2      197.10      204.28      1.66 o
  -1  -1   2      779.73      678.89      5.48 o
   0  -1   2        1.42        2.38      0.57 o
   1  -1   2        2.70        4.73      0.38 o
   2  -1   2       19.62       17.16      0.86 o
   3  -1   2      320.65      341.68      4.38 o
   4  -1   2        2.05        2.08      0.42 o
   5  -1   2        7.74        6.49      0.82 o
   6  -1   2        2.55        3.35      0.52 o
   7  -1   2        2.59        3.14      0.61 o
  -7   0   2        0.92        0.93      0.25 o
  -6   0   2        2.83        3.27      0.71 o
  -5   0   2      148.15      129.70      3.18 o
  -4   0   2        1.36        1.17      0.47 o
  -3   0   2       10.10        9.51      0.66 o
  -2   0   2       93.18       90.11      1.20 o
  -1   0   2       49.11       43.09      0.94 o
   0   0   2      805.40      642.21      6.79 o
   1   0   2     1222.20     1014.99      4.93 o
   2   0   2       80.63       82.62      2.27 o
   3   0   2       14.81       15.11      0.71 o
   4   0   2        0.18        0.16      0.25 o
   5   0   2       60.93       75.97      8.77 o
   6   0   2        2.45        3.70      0.58 o
   7   0   2        2.41        2.33      0.44 o
  -6   1   2       26.15       26.97      1.89 o
  -5   1   2       18.85       17.24      1.52 o
  -4   1   2        3.93        3.47      0.84 o
  -3   1   2      268.86      254.98      3.81 o
  -2   1   2       89.56       94.28      1.90 o
  -1   1   2        7.88        7.92      0.87 o
   0   1   2       26.67       18.94      0.80 o
   1   1   2       29.04       23.13      0.91 o
   2   1   2      629.90      636.78      6.22 o
   3   1   2      243.78      241.05      2.66 o
   4   1   2      386.62      372.43      7.29 o
   5   1   2       33.36       36.10      2.54 o
   6   1   2        0.09        0.24      0.15 o
   7   1   2        3.73        6.53      0.77 o
   8   1   2        0.56        0.80      0.36 o
  -6   2   2        0.25        0.47      0.31 o
  -5   2   2        1.63        1.38      0.35 o
  -4   2   2      165.72      170.18      2.76 o
  -3   2   2       75.50       68.54      3.16 o
  -2   2   2       17.49       18.56      1.18 o
  -1   2   2      277.57      309.90      4.41 o
   0   2   2      145.85      198.19      2.94 o
   1   2   2      136.28      152.08     12.70 o
   2   2   2       18.89       21.40      1.07 o
   3   2   2        2.61        3.07      0.34 o
   4   2   2      214.89      207.52      4.76 o
   5   2   2       12.44       12.42      1.17 o
   6   2   2      122.24      162.18      8.11 o
   7   2   2        9.87       16.15      1.77 o
   8   2   2        0.03       -0.34      0.87 o
  -5   3   2       10.85       12.69      0.81 o
  -4   3   2       32.76       34.31      2.13 o
  -3   3   2       44.82       42.74      2.33 o
  -2   3   2      339.80      349.47     14.16 o
  -1   3   2      126.55      130.60      3.43 o
   0   3   2      113.73      134.55      1.96 o
   1   3   2      473.27      531.15      6.04 o
   2   3   2        0.08        0.47      0.12 o
   3   3   2      286.19      324.72      6.99 o
   4   3   2        2.59        2.53      0.51 o
   5   3   2        0.09        0.54      0.43 o
   6   3   2      287.97      358.39      4.76 o
   7   3   2        0.03        0.51      0.28 o
   8   3   2        7.60        0.48      0.68 o
  -4   4   2        1.59        1.39      0.29 o
  -3   4   2        0.16        0.05      0.26 o
  -2   4   2      237.24      239.91      5.25 o
  -1   4   2       57.19       66.29      3.34 o
   0   4   2      237.13      257.49      5.93 o
   1   4   2       80.36       77.63      2.91 o
   2   4   2      154.90      159.17      2.96 o
   3   4   2      147.24      142.30      3.80 o
   4   4   2        0.07        0.03      0.18 o
   5   4   2      134.46      152.50      8.01 o
   6   4   2       14.55       21.20      1.74 o
   7   4   2        0.09        0.68      0.46 o
   8   4   2       48.56       57.26      2.69 o
  -3   5   2       17.80       19.60      1.38 o
  -2   5   2        0.60        0.16      0.22 o
  -1   5   2       45.66       45.24      1.82 o
   0   5   2      294.48      291.48     26.81 o
   1   5   2       29.62       32.24      2.60 o
   2   5   2       60.29       63.64      1.73 o
   3   5   2        8.63        8.72      0.99 o
   4   5   2       71.23       76.75      3.28 o
   5   5   2        7.25        8.23      0.81 o
   6   5   2        0.50        0.73      0.25 o
   7   5   2       22.60       31.24      4.87 o
  -2   6   2        5.52        6.15      0.50 o
  -1   6   2       11.82       13.11      0.85 o
   0   6   2        4.00        2.85      0.64 o
   1   6   2       15.10       14.28      1.24 o
   2   6   2       80.39       84.52      1.68 o
   3   6   2      180.70      195.74      3.77 o
   4   6   2        8.92        8.45      1.06 o
   5   6   2        3.23        3.79      1.18 o
   6   6   2       16.28       17.31      1.56 o
   7   6   2        1.01        1.65      0.53 o
   8   6   2        0.23        0.16      0.21 o
  -1   7   2        5.39        3.86      0.51 o
   0   7   2       12.83       12.41      1.15 o
   1   7   2        0.24        0.00      0.25 o
   2   7   2       13.75       13.28      0.88 o
   3   7   2       20.79       19.08      1.61 o
   4   7   2        3.72        3.27      0.69 o
   5   7   2       63.58       66.66      2.76 o
   6   7   2        0.62        0.79      0.26 o
   7   7   2        3.05        3.13      0.64 o
   8   7   2        0.52        1.05      0.35 o
   1   8   2        4.55        4.53      0.58 o
   2   8   2       15.81       15.10      1.11 o
   3   8   2        0.43       -0.15      0.26 o
   4   8   2        6.04        6.55      0.84 o
   5   8   2       24.89       25.41      1.60 o
   6   8   2        0.59        0.91      0.33 o
   7   8   2        5.71        6.98      0.47 o
  -6  -8   3        3.25        1.69      0.33 o
  -5  -8   3        2.96        3.10      0.34 o
  -4  -8   3       12.15       13.21      1.05 o
  -3  -8   3        2.23        1.91      0.46 o
  -2  -8   3        0.02        0.01      0.20 o
  -1  -8   3        4.29        3.77      0.49 o
  -7  -7   3        2.17        3.91      0.55 o
  -6  -7   3        2.10        2.41      0.53 o
  -5  -7   3        1.04        0.97      0.38 o
  -4  -7   3        8.98        9.16      0.74 o
  -3  -7   3        4.29        3.35      0.66 o
  -2  -7   3       29.95       25.33      1.81 o
  -1  -7   3        0.09       -0.10      0.19 o
   0  -7   3        0.29        0.46      0.22 o
   1  -7   3        6.71        6.06      0.71 o
  -7  -6   3        1.11        1.65      0.30 o
  -6  -6   3        8.21        8.48      1.02 o
  -5  -6   3       12.48       11.99      0.86 o
  -4  -6   3        1.98        1.85      0.36 o
  -3  -6   3        8.52        7.78      0.60 o
  -2  -6   3       21.70       18.94      0.96 o
  -1  -6   3        6.29        5.80      0.67 o
   0  -6   3       34.34       32.05      1.41 o
   1  -6   3       10.02       10.22      1.11 o
   2  -6   3        9.01       11.09      1.09 o
   3  -6   3        7.74        9.36      0.79 o
  -8  -5   3        4.02        5.28      0.72 o
  -7  -5   3        6.93        6.51      0.97 o
  -6  -5   3       25.49       29.04      1.75 o
  -5  -5   3       18.59       19.31      0.90 o
  -4  -5   3       21.53       22.44      1.23 o
  -3  -5   3       59.70       59.05      2.84 o
  -2  -5   3       20.69       23.62      2.56 o
  -1  -5   3       94.10       95.35      3.88 o
   0  -5   3       39.38       37.16      2.52 o
   1  -5   3       92.11       93.62      2.05 o
   2  -5   3       32.66       34.24      2.14 o
   3  -5   3        6.25        7.74      0.98 o
   4  -5   3       10.66       13.99      1.09 o
  -8  -4   3        0.34        0.24      0.18 o
  -7  -4   3        7.87        7.64      1.08 o
  -6  -4   3       26.42       25.55      1.40 o
  -5  -4   3       15.44       13.85      0.82 o
  -4  -4   3       72.69       70.51      3.19 o
  -3  -4   3       90.91       95.74      2.33 o
  -2  -4   3      269.41      269.32      7.48 o
  -1  -4   3      217.27      231.41      5.17 o
   0  -4   3       45.81       47.11      1.38 o
   1  -4   3      200.07      225.17      3.37 o
   2  -4   3       26.28       26.79      0.96 o
   3  -4   3       89.76       95.35      2.46 o
   4  -4   3       19.72       23.54      1.71 o
   5  -4   3        0.03       -0.09      0.21 o
  -8  -3   3        0.43        0.61      0.21 o
  -7  -3   3        0.03        0.25      0.22 o
  -6  -3   3        3.78        3.47      0.78 o
  -5  -3   3       73.90       75.59      6.64 o
  -4  -3   3       51.38       51.41      1.94 o
  -3  -3   3        0.27        1.40      1.21 o
  -2  -3   3      136.21      138.04      2.81 o
  -1  -3   3      154.46      186.05      4.07 o
   0  -3   3      842.42      953.11      8.48 o
   1  -3   3       96.71      100.50      1.97 o
   2  -3   3        0.62        0.15      0.22 o
   3  -3   3       81.89       83.02      2.36 o
   4  -3   3        5.97        5.86      0.51 o
   5  -3   3       16.81       19.24      1.75 o
  -7  -2   3        1.09        0.68      0.28 o
  -6  -2   3        3.99        4.49      0.66 o
  -5  -2   3        0.42        0.42      0.38 o
  -4  -2   3        0.85        1.61      0.36 o
  -3  -2   3      181.66      164.79      2.40 o
  -2  -2   3        8.97       10.40      0.53 o
  -1  -2   3        3.69        2.74      0.25 o
   0  -2   3      201.78      213.44      3.30 o
   1  -2   3       10.95       15.14      0.77 o
   2  -2   3      272.52      281.41      4.30 o
   3  -2   3        2.42        3.48      0.54 o
   4  -2   3        1.30        1.28      0.22 o
   5  -2   3       18.85       23.01      2.32 o
   6  -2   3        1.77        1.85      0.54 o
  -7  -1   3        0.07        0.29      0.37 o
  -6  -1   3        5.73        4.78      0.83 o
  -5  -1   3       70.66       55.79      4.11 o
  -4  -1   3       46.17       42.39      2.28 o
  -3  -1   3        3.10        2.34      0.37 o
  -2  -1   3      169.38      150.26      7.36 o
  -1  -1   3       42.34       39.45      1.08 o
   0  -1   3      772.47     1082.61     79.07 o
   1  -1   3      187.12      215.22      1.97 o
   2  -1   3      121.75      124.02      2.05 o
   3  -1   3       26.74       25.12      1.33 o
   4  -1   3        5.72        5.25      0.96 o
   5  -1   3        5.18        4.71      0.83 o
   6  -1   3        0.02       -0.35      0.40 o
   7  -1   3        2.98        3.32      0.63 o
  -7   0   3        0.20        0.60      0.22 o
  -6   0   3        2.45        1.84      0.53 o
  -5   0   3       33.74       28.93      1.53 o
  -4   0   3       49.16       41.95      2.84 o
  -3   0   3      580.58      519.14     19.99 o
  -2   0   3      346.33      321.03     17.20 o
  -1   0   3        0.07        4.54      3.20 o
   0   0   3     1009.60     1136.73     10.87 o
   1   0   3      101.13       85.93      2.63 o
   2   0   3      122.73      120.46      1.85 o
   3   0   3       96.17       88.81      3.24 o
   4   0   3       24.62       21.11      1.85 o
   5   0   3       37.24       42.01      3.08 o
   6   0   3        0.06       -0.18      0.25 o
   7   0   3        0.03       -0.03      0.18 o
  -6   1   3        4.36        4.72      0.77 o
  -5   1   3        1.31        1.41      0.46 o
  -4   1   3       17.45       13.70      1.68 o
  -3   1   3      509.01      469.99      8.84 o
  -2   1   3      150.43      146.00      8.87 o
  -1   1   3      548.63      559.18      4.21 o
   0   1   3      249.89      283.03     20.00 o
   1   1   3       60.00       46.92      1.09 o
   2   1   3      129.11      116.27      3.03 o
   3   1   3      395.75      410.08      4.79 o
   4   1   3        0.13       -0.24      0.24 o
   5   1   3       11.26       11.12      1.49 o
   6   1   3        0.02       -0.02      0.20 o
   7   1   3       10.76       14.38      1.10 o
   8   1   3        0.05       -0.21      0.46 o
  -6   2   3        0.24        0.39      0.22 o
  -5   2   3        2.79        2.22      0.39 o
  -4   2   3       53.80       53.46      1.78 o
  -3   2   3       14.89       13.94      1.59 o
  -2   2   3       23.89       18.78      1.03 o
  -1   2   3     1269.49     1451.56      8.20 o
   0   2   3       18.90       21.61      1.41 o
   1   2   3        0.66        1.98      1.21 o
   2   2   3       88.26       75.18      2.33 o
   3   2   3        0.14        0.43      0.26 o
   4   2   3       40.41       42.14      1.58 o
   5   2   3       94.71      103.89      4.00 o
   6   2   3       23.12       23.72      1.35 o
   7   2   3        3.10        4.16      0.62 o
   8   2   3        0.52       -0.03      0.48 o
  -5   3   3       16.59       18.40      0.90 o
  -4   3   3        0.42       -0.09      0.25 o
  -3   3   3        9.18        8.69      0.81 o
  -2   3   3      324.73      326.91      7.32 o
  -1   3   3       91.14      101.13      5.00 o
   0   3   3        4.16        3.29      0.60 o
   1   3   3      483.66      547.20      6.47 o
   2   3   3      123.46      130.34     15.56 o
   3   3   3        2.09        1.23      0.22 o
   4   3   3        9.12        7.84      0.66 o
   5   3   3        0.14        0.06      0.24 o
   6   3   3        0.26        0.96      3.20 o
   7   3   3        7.67        7.97      1.41 o
   8   3   3       17.89        6.19      2.07 o
  -4   4   3        1.25        1.05      0.28 o
  -3   4   3       84.21       82.11      3.18 o
  -2   4   3        3.10        2.82      0.65 o
  -1   4   3        5.07        5.88      1.08 o
   0   4   3      675.40      721.82     10.38 o
   1   4   3      136.58      143.90      6.44 o
   2   4   3       25.42       26.54      2.82 o
   3   4   3      126.05      127.19      3.79 o
   4   4   3       26.25       33.52      2.05 o
   5   4   3       11.26       12.76      1.04 o
   6   4   3        0.09       -0.41      0.41 o
   7   4   3        0.05       -0.89      0.89 o
   8   4   3       11.48       11.52      3.81 o
  -3   5   3       13.74       14.91      1.14 o
  -2   5   3        5.25        5.28      0.83 o
  -1   5   3       84.00       75.01      4.79 o
   0   5   3      136.95      134.43      4.69 o
   1   5   3      104.17       96.77      5.94 o
   2   5   3      364.46      379.36      5.17 o
   3   5   3       33.86       33.19      1.50 o
   4   5   3       46.55       47.55      2.63 o
   5   5   3       29.75       30.36      2.14 o
   6   5   3        1.03        0.78      0.41 o
   7   5   3        6.62        6.66      1.05 o
   8   5   3        0.05       -0.41      0.41 o
  -2   6   3       11.09       10.39      0.86 o
  -1   6   3       38.76       40.66      1.45 o
   0   6   3        2.18        1.68      0.55 o
   1   6   3        0.34        0.79      0.45 o
   2   6   3      253.57      245.98      8.92 o
   3   6   3       24.08       22.08      0.95 o
   4   6   3       71.46       74.04      2.43 o
   5   6   3        1.88        1.68      0.35 o
   6   6   3       16.19       17.32      1.63 o
   7   6   3        0.53        0.80      0.37 o
   8   6   3        0.21        0.25      0.16 o
   0   7   3        8.72        9.56      0.97 o
   1   7   3       35.85       33.93      1.97 o
   2   7   3        0.24        0.09      0.22 o
   3   7   3       26.42       25.08      1.21 o
   4   7   3       85.74       86.37      2.35 o
   5   7   3       12.14       12.84      1.32 o
   6   7   3        6.64        7.35      0.68 o
   7   7   3        0.36        0.13      0.15 o
   8   7   3        2.53        3.02      0.54 o
   1   8   3        5.50        4.34      0.53 o
   2   8   3        6.67        6.80      0.73 o
   3   8   3        5.48        5.71      0.50 o
   4   8   3        1.03        0.80      0.32 o
   5   8   3        2.20        2.00      0.46 o
   6   8   3        8.88        8.79      0.89 o
   7   8   3       11.65       14.43      0.92 o
  -5  -8   4        0.48        0.23      0.21 o
  -4  -8   4        5.97        5.67      0.46 o
  -3  -8   4        6.68        5.83      0.48 o
  -2  -8   4        3.58        3.15      0.51 o
  -1  -8   4        5.97        6.42      0.60 o
  -6  -7   4        8.01        8.94      0.89 o
  -5  -7   4        8.63        7.72      0.70 o
  -4  -7   4       18.62       17.46      1.30 o
  -3  -7   4        1.12        1.10      0.44 o
  -2  -7   4       25.19       25.31      1.73 o
  -1  -7   4        9.37        8.54      0.99 o
   0  -7   4        2.06        1.82      0.31 o
   1  -7   4        4.80        4.19      0.55 o
  -7  -6   4        0.15        0.42      0.16 o
  -6  -6   4       31.37       35.03      1.89 o
  -5  -6   4       13.73       13.62      0.74 o
  -4  -6   4        0.37        0.51      0.33 o
  -3  -6   4        8.70        8.04      0.60 o
  -2  -6   4       35.13       32.36      1.50 o
  -1  -6   4       14.00       12.31      1.31 o
   0  -6   4       46.60       40.70      1.57 o
   1  -6   4        3.82        3.26      0.45 o
   2  -6   4        0.12        0.05      0.17 o
  -8  -5   4        0.54        1.06      0.29 o
  -7  -5   4        2.01        1.73      0.48 o
  -6  -5   4       15.16       13.89      0.99 o
  -5  -5   4        0.64        0.87      0.19 o
  -4  -5   4       81.89       70.80      1.68 o
  -3  -5   4       29.60       27.91      2.02 o
  -2  -5   4       28.27       27.46      2.22 o
  -1  -5   4        1.17        0.49      0.20 o
   0  -5   4       25.43       20.39      0.93 o
   1  -5   4        4.40        3.04      0.34 o
   2  -5   4       32.22       29.75      1.95 o
   3  -5   4        1.20        0.57      0.31 o
   4  -5   4        0.91        1.38      0.36 o
  -8  -4   4        0.47        0.44      0.20 o
  -7  -4   4        0.17        0.43      0.26 o
  -6  -4   4       13.51       10.53      0.90 o
  -5  -4   4       44.50       35.53      1.34 o
  -4  -4   4       95.42       85.18      3.69 o
  -3  -4   4       18.64       18.84      1.12 o
  -2  -4   4       56.14       49.74      2.63 o
  -1  -4   4       29.47       32.85      1.42 o
   0  -4   4        0.10       -0.14      0.24 o
   1  -4   4       21.67       21.33      1.05 o
   2  -4   4       21.13       18.62      1.01 o
   3  -4   4        8.41        8.99      1.14 o
   4  -4   4       11.98       15.08      1.44 o
   5  -4   4        3.00        3.56      0.53 o
  -7  -3   4        1.41        1.09      0.41 o
  -6  -3   4        0.29       -0.29      0.29 o
  -5  -3   4       15.09       12.67      0.81 o
  -4  -3   4      116.76      116.83     13.93 o
  -3  -3   4      223.26      207.29     15.95 o
  -2  -3   4      388.45      359.52     18.76 o
  -1  -3   4      147.60      158.82      4.01 o
   0  -3   4      139.46      123.39      2.61 o
   1  -3   4      108.97      120.04      2.20 o
   2  -3   4       35.79       36.53      1.79 o
   3  -3   4       53.71       57.62      1.61 o
   4  -3   4        9.90        9.92      1.08 o
   5  -3   4       16.71       20.18      1.59 o
  -7  -2   4        0.32        0.01      0.21 o
  -6  -2   4        6.35        5.62      0.62 o
  -5  -2   4        7.33        4.86      0.42 o
  -4  -2   4       10.88       10.37      0.73 o
  -3  -2   4      275.69      270.28     24.22 o
  -2  -2   4      741.78      768.35      6.11 o
  -1  -2   4       79.45       89.72      1.94 o
   0  -2   4      485.06      558.67      4.94 o
   1  -2   4      185.37      219.91      5.06 o
   2  -2   4      328.18      341.36      4.57 o
   3  -2   4       75.62       75.50      2.47 o
   4  -2   4        8.45        8.45      0.84 o
   5  -2   4       17.71       21.69      1.55 o
   6  -2   4        1.56        1.87      0.49 o
  -7  -1   4        0.14        0.34      0.32 o
  -6  -1   4        4.80        3.24      0.67 o
  -5  -1   4        3.69        3.72      0.64 o
  -4  -1   4       15.50       15.58      1.76 o
  -3  -1   4        3.69        3.15      0.45 o
  -2  -1   4      102.68      106.66      5.39 o
  -1  -1   4     1220.01     1108.75      6.31 o
   0  -1   4      711.03      887.19      9.04 o
   1  -1   4        2.37        3.46      0.38 o
   2  -1   4      120.50      120.47      7.94 o
   3  -1   4       31.77       35.83      3.28 o
   4  -1   4      136.35      165.52      6.23 o
   5  -1   4        3.15        3.42      0.63 o
   6  -1   4        0.21        0.04      0.23 o
   7  -1   4        3.19       -0.08      0.43 o
  -7   0   4        1.25        0.20      0.22 o
  -6   0   4        0.47        0.36      0.16 o
  -5   0   4        0.10        0.21      0.19 o
  -4   0   4       23.25       16.31      1.85 o
  -3   0   4       49.65       41.14      5.04 o
  -2   0   4       59.88       57.06      5.07 o
  -1   0   4        3.51        2.86      0.43 o
   0   0   4       15.91       26.29      4.26 o
   1   0   4      395.03      406.55      9.75 o
   2   0   4       43.08       54.55      1.62 o
   3   0   4       15.89       19.80      1.59 o
   4   0   4       32.14       28.86      2.26 o
   5   0   4        0.20        1.00      0.66 o
   6   0   4       14.23       19.14      1.66 o
   7   0   4        0.32        0.45      0.23 o
  -6   1   4        3.34        4.51      0.69 o
  -5   1   4        8.28        6.87      0.95 o
  -4   1   4        7.18        6.01      0.68 o
  -3   1   4       10.97        6.69      1.12 o
  -2   1   4       52.92       47.45      2.59 o
  -1   1   4     1810.60     1583.03     12.79 o
   0   1   4      500.18      516.27     20.76 o
   1   1   4        0.09        0.24      0.10 o
   2   1   4      231.31      239.25      4.88 o
   3   1   4       46.13       36.43      1.35 o
   4   1   4       46.94       48.40      1.82 o
   5   1   4       21.38       22.68      1.55 o
   6   1   4        8.51       11.14      0.96 o
   7   1   4        1.17        1.04      0.33 o
   8   1   4        0.26        0.04      0.38 o
  -5   2   4        0.58        0.16      0.30 o
  -4   2   4       21.83       20.10      1.67 o
  -3   2   4       18.36       15.70      1.79 o
  -2   2   4       59.12       47.54      2.79 o
  -1   2   4      517.01      475.06      7.84 o
   0   2   4      187.86      207.77      4.87 o
   1   2   4     2124.81     2308.52     16.93 o
   2   2   4      256.16      244.85     15.88 o
   3   2   4        2.76        2.57      0.54 o
   4   2   4      154.22      142.39      4.21 o
   5   2   4       30.56       27.86      2.09 o
   6   2   4        0.06       -0.02      0.21 o
   7   2   4        2.12        2.07      1.25 o
   8   2   4        0.08        1.19      0.81 o
  -5   3   4        2.14        2.05      0.41 o
  -4   3   4       12.50       12.76      1.25 o
  -3   3   4        0.05       -0.23      0.26 o
  -2   3   4       54.94       50.64      3.06 o
  -1   3   4       11.91        9.95      1.22 o
   0   3   4      119.56      111.76      3.74 o
   1   3   4     1447.14     1704.30     15.39 o
   2   3   4      128.22      117.55     15.33 o
   3   3   4      213.80      215.90      4.82 o
   4   3   4       43.87       43.25      1.59 o
   5   3   4        1.02        1.14      0.46 o
   6   3   4        1.57       -0.19      0.61 o
   7   3   4        7.47        4.75      1.80 o
   8   3   4        0.27        0.56      1.43 o
  -4   4   4        0.08       -0.11      0.16 o
  -3   4   4       20.89       18.62      1.48 o
  -2   4   4        1.62        1.54      0.50 o
  -1   4   4       20.26       17.71      1.26 o
   0   4   4      178.47      177.53      5.32 o
   1   4   4       34.18       31.76      1.21 o
   2   4   4       29.13       24.73      3.15 o
   3   4   4      455.45      483.71      5.38 o
   4   4   4        3.10        2.70      0.64 o
   5   4   4       10.77       11.97      0.98 o
   6   4   4        6.71        1.70      1.19 o
   7   4   4        0.07        0.05      0.72 o
   8   4   4        0.62       -0.33      1.33 o
  -3   5   4       10.80       12.02      0.96 o
  -2   5   4        1.28        1.09      0.35 o
  -1   5   4      112.51       99.53      2.51 o
   0   5   4        7.12        6.42      0.55 o
   1   5   4       21.25       19.40      1.33 o
   2   5   4      379.66      377.38      6.88 o
   3   5   4       72.32       69.36      3.26 o
   4   5   4        4.76        6.30      1.02 o
   5   5   4       66.98       70.28      3.60 o
   6   5   4        4.30        3.63      0.82 o
   7   5   4        0.46        0.82      0.49 o
   8   5   4        0.09        0.09      0.30 o
  -2   6   4       22.34       22.31      1.14 o
  -1   6   4       19.50       20.47      0.99 o
   0   6   4        8.32        7.73      0.67 o
   1   6   4      182.91      153.91      4.50 o
   2   6   4        6.34        5.23      0.66 o
   3   6   4       15.74       14.22      0.87 o
   4   6   4      188.57      194.54      3.99 o
   5   6   4       24.02       21.37      1.86 o
   6   6   4        3.42        3.96      0.83 o
   7   6   4        6.93        8.61      1.12 o
   8   6   4        0.51        0.53      0.20 o
   0   7   4       29.81       31.18      1.60 o
   1   7   4       27.64       23.93      1.65 o
   2   7   4        6.01        4.87      0.76 o
   3   7   4       43.91       41.71      2.32 o
   4   7   4       51.85       50.76      1.73 o
   5   7   4       28.12       26.36      1.88 o
   6   7   4       32.77       34.79      2.08 o
   7   7   4        1.51        1.07      0.25 o
   8   7   4        1.25        1.49      0.38 o
   2   8   4       14.55       13.93      1.01 o
   3   8   4       23.67       21.28      1.27 o
   4   8   4        0.43        0.43      0.17 o
   5   8   4        0.50        0.49      0.29 o
   6   8   4       23.71       24.27      1.42 o
   7   8   4        1.02        0.95      0.27 o
  -5  -8   5        0.25        0.07      0.16 o
  -4  -8   5        1.00        0.63      0.15 o
  -3  -8   5        7.38        7.69      0.49 o
  -2  -8   5        0.02       -0.02      0.17 o
  -5  -7   5        2.19        1.46      0.37 o
  -4  -7   5        0.44        0.39      0.38 o
  -3  -7   5        6.50        5.64      0.54 o
  -2  -7   5        8.86        8.77      0.67 o
  -1  -7   5       10.14       10.20      1.04 o
   0  -7   5        3.63        3.11      0.35 o
  -7  -6   5        0.94        1.44      0.33 o
  -6  -6   5        0.64        1.19      0.39 o
  -5  -6   5       24.79       24.61      0.95 o
  -4  -6   5       64.95       59.72      1.74 o
  -3  -6   5       29.40       27.11      1.66 o
  -2  -6   5       27.95       25.34      1.71 o
  -1  -6   5        5.22        4.43      0.79 o
   0  -6   5       22.27       24.63      1.18 o
   1  -6   5        8.85        8.44      0.67 o
   2  -6   5        3.96        3.35      0.39 o
  -7  -5   5        0.28        0.29      0.21 o
  -6  -5   5        4.55        4.60      0.58 o
  -5  -5   5        4.16        3.10      0.37 o
  -4  -5   5       61.60       55.13      2.21 o
  -3  -5   5       71.12       63.61      1.64 o
  -2  -5   5       40.23       31.52      2.24 o
  -1  -5   5       40.56       39.21      1.64 o
   0  -5   5       64.09       65.34      1.66 o
   1  -5   5        1.38        1.19      0.47 o
   2  -5   5       26.51       26.80      1.04 o
   3  -5   5        4.14        4.61      0.75 o
   4  -5   5        0.55        0.55      0.24 o
  -7  -4   5        0.47        0.87      0.34 o
  -6  -4   5        1.01        1.13      0.30 o
  -5  -4   5        0.03       -0.13      0.13 o
  -4  -4   5       26.84       21.85      1.47 o
  -3  -4   5        1.52        1.31      0.32 o
  -2  -4   5      255.47      208.76      7.61 o
  -1  -4   5       77.91       70.93      5.28 o
   0  -4   5       13.94       11.09      1.33 o
   1  -4   5        6.06        6.38      1.08 o
   2  -4   5       33.04       34.09      1.29 o
   3  -4   5        4.42        3.67      0.53 o
   4  -4   5       14.25       17.14      1.49 o
  -7  -3   5        0.60        0.67      0.26 o
  -6  -3   5        4.11        2.20      0.58 o
  -5  -3   5        1.11        0.61      0.19 o
  -4  -3   5       15.47       13.54      2.91 o
  -3  -3   5       59.90       42.81      2.57 o
  -2  -3   5      110.86      108.63      2.60 o
  -1  -3   5        3.57        2.42      0.39 o
   0  -3   5      161.36      160.61     10.48 o
   1  -3   5       30.82       33.42      1.96 o
   2  -3   5       22.89       20.70      1.31 o
   3  -3   5        5.24        5.58      1.27 o
   4  -3   5       10.04       10.32      1.30 o
   5  -3   5        0.02        0.03      0.29 o
  -6  -2   5        5.60        4.97      0.56 o
  -5  -2   5        9.26        6.48      0.49 o
  -4  -2   5       30.98       28.71      5.57 o
  -3  -2   5        6.14        3.57      0.53 o
  -2  -2   5      122.16      142.66      5.40 o
  -1  -2   5      698.48      758.20     35.78 o
   0  -2   5      476.01      555.98     14.07 o
   1  -2   5       57.72       54.16      2.65 o
   2  -2   5       61.13       59.53      3.07 o
   3  -2   5       36.53       40.07      5.07 o
   4  -2   5        0.02       -0.17      0.24 o
   5  -2   5        6.57        8.08      2.08 o
   6  -2   5        2.23        3.03      0.60 o
  -6  -1   5        6.66        4.95      0.75 o
  -5  -1   5        0.54        0.13      0.16 o
  -4  -1   5       48.55       37.49      1.77 o
  -3  -1   5       84.33       63.23      2.13 o
  -2  -1   5        6.32        5.66      0.57 o
  -1  -1   5      274.65      270.53      3.23 o
   0  -1   5      993.33     1243.75     10.10 o
   1  -1   5      597.61      672.69      5.94 o
   2  -1   5      382.78      412.73      5.26 o
   3  -1   5       59.21       57.93      3.04 o
   4  -1   5       40.01       50.98      3.46 o
   5  -1   5       17.35       18.95      1.49 o
   6  -1   5        1.43        2.30      0.63 o
   7  -1   5        1.51        1.36      0.71 o
  -6   0   5        0.31       -0.11      0.16 o
  -5   0   5        2.56        2.04      0.52 o
  -4   0   5       30.60       21.82      1.31 o
  -3   0   5       33.43       24.33      2.06 o
  -2   0   5       52.97       43.14      1.60 o
  -1   0   5      108.27       91.73      2.09 o
   0   0   5       62.39       66.68      2.31 o
   1   0   5     1117.97     1326.02     43.92 o
   2   0   5      718.48      855.92     10.18 o
   3   0   5       66.41       68.48      2.22 o
   4   0   5       54.22       48.02      2.81 o
   5   0   5       10.02        8.42      0.84 o
   6   0   5       19.05       24.44      1.97 o
   7   0   5        1.41        0.26      0.52 o
  -6   1   5        0.04        0.37      0.22 o
  -5   1   5        6.13        5.55      0.81 o
  -4   1   5        1.07        0.99      0.28 o
  -3   1   5        1.06        0.40      0.24 o
  -2   1   5       69.13       50.84      2.87 o
  -1   1   5       63.86       59.34      2.71 o
   0   1   5       18.26       11.91      0.76 o
   1   1   5        1.15        0.86      0.57 o
   2   1   5       68.05       68.02     10.29 o
   3   1   5      356.22      370.24      7.40 o
   4   1   5       17.84       18.23      1.15 o
   5   1   5        6.88        8.53      0.97 o
   6   1   5        5.83        5.60      0.80 o
   7   1   5        0.42       -0.25      0.72 o
   8   1   5        2.90       -0.23      0.48 o
  -5   2   5        0.37       -0.28      0.28 o
  -4   2   5        9.27        8.29      0.70 o
  -3   2   5       38.94       34.01      1.50 o
  -2   2   5       17.19       15.87      1.69 o
  -1   2   5        3.20        5.43      0.92 o
   0   2   5       28.27       28.32      1.96 o
   1   2   5      375.02      413.79     17.70 o
   2   2   5      129.62      130.46      3.80 o
   3   2   5        0.08        0.18      0.20 o
   4   2   5        2.28        1.56      0.36 o
   5   2   5       33.74       32.03      1.67 o
   6   2   5        1.89        0.91      0.59 o
   7   2   5        1.81        0.73      0.57 o
   8   2   5        1.12        0.21      0.55 o
  -4   3   5        9.16       10.05      0.99 o
  -3   3   5        3.79        2.68      0.61 o
  -2   3   5       87.02       71.97      2.70 o
  -1   3   5      102.83       84.94      3.83 o
   0   3   5       69.91       61.37      3.00 o
   1   3   5       50.62       40.71      2.49 o
   2   3   5       61.83       65.22      2.09 o
   3   3   5      648.49      630.51      9.06 o
   4   3   5       63.33       57.54      2.87 o
   5   3   5        0.09        0.13      0.23 o
   6   3   5       11.48        9.97      2.43 o
   7   3   5        1.81        0.64      0.77 o
   8   3   5        0.01        0.54      0.80 o
  -3   4   5        8.42        8.37      0.95 o
  -2   4   5       59.17       51.05      2.51 o
  -1   4   5       11.84       10.25      0.81 o
   0   4   5      102.30       88.49      3.80 o
   1   4   5       38.12       35.53      1.34 o
   2   4   5      117.37      105.13      2.81 o
   3   4   5      317.87      289.43      4.53 o
   4   4   5       52.41       52.48      2.89 o
   5   4   5      140.30      138.36     10.76 o
   6   4   5        6.21        2.59      1.65 o
   7   4   5        0.21        0.05      0.22 o
   8   4   5        0.63        0.97      0.43 o
  -3   5   5       23.10       27.80      1.27 o
  -2   5   5        3.81        2.90      0.54 o
  -1   5   5       15.89       13.88      0.93 o
   0   5   5       51.82       47.64      2.63 o
   1   5   5        0.73        0.54      0.19 o
   2   5   5       75.55       74.69      3.45 o
   3   5   5        7.84        6.68      1.07 o
   4   5   5       47.12       44.82      1.90 o
   5   5   5      156.57      157.01      3.61 o
   6   5   5        1.88        1.58      0.59 o
   7   5   5       11.73       13.57      1.49 o
   8   5   5        0.41        0.64      0.36 o
  -1   6   5       29.72       31.91      1.59 o
   0   6   5        0.04       -0.02      0.20 o
   1   6   5       46.48       41.08      1.51 o
   2   6   5        0.27       -0.17      0.38 o
   3   6   5       28.33       28.53      1.23 o
   4   6   5       92.19       84.90      3.67 o
   5   6   5       16.76       14.75      1.56 o
   6   6   5        5.44        7.13      1.09 o
   7   6   5       28.43       32.17      2.11 o
   8   6   5        0.10        0.01      0.14 o
   0   7   5       16.13       18.74      1.08 o
   1   7   5       22.03       20.60      1.45 o
   2   7   5        4.17        3.42      0.65 o
   3   7   5       79.22       73.30      2.85 o
   4   7   5        1.01        0.86      0.34 o
   5   7   5        0.94        1.24      0.31 o
   6   7   5       42.53       46.25      2.36 o
   7   7   5        9.33        9.05      0.66 o
   2   8   5       27.95       27.38      1.28 o
   3   8   5        9.59        8.49      0.78 o
   4   8   5        4.61        4.73      0.42 o
   5   8   5       32.30       33.72      1.08 o
   6   8   5        1.54        1.76      0.40 o
  -4  -8   6        0.02       -0.03      0.15 o
  -3  -8   6        3.15        3.40      0.42 o
  -2  -8   6        1.87        1.54      0.28 o
  -5  -7   6        0.99        1.31      0.37 o
  -4  -7   6        0.09       -0.33      0.33 o
  -3  -7   6        3.56        2.55      0.35 o
  -2  -7   6        0.76        0.57      0.20 o
  -1  -7   6       11.00       11.94      1.05 o
   0  -7   6        0.63        0.70      0.27 o
  -6  -6   6        5.62        5.90      0.69 o
  -5  -6   6       17.65       19.85      1.04 o
  -4  -6   6        0.13        0.22      0.24 o
  -3  -6   6        2.37        1.71      0.31 o
  -2  -6   6        0.92        0.43      0.19 o
  -1  -6   6        1.67        1.06      0.41 o
   0  -6   6        5.58        5.90      0.86 o
   1  -6   6       11.31       11.99      0.95 o
   2  -6   6        0.30        0.45      0.22 o
  -7  -5   6        0.12       -0.01      0.16 o
  -6  -5   6        1.77        2.34      0.39 o
  -5  -5   6        3.11        2.87      0.29 o
  -4  -5   6        4.18        3.91      0.36 o
  -3  -5   6       94.65       82.87      2.17 o
  -2  -5   6       92.29       89.28      2.99 o
  -1  -5   6       28.08       27.78      1.07 o
   0  -5   6        5.01        4.79      0.64 o
   1  -5   6       11.31       10.51      0.82 o
   2  -5   6        8.02        9.64      0.61 o
   3  -5   6        6.19        5.72      0.79 o
  -7  -4   6        3.17        4.61      0.65 o
  -6  -4   6        1.90        1.56      0.33 o
  -5  -4   6        0.98        0.66      0.29 o
  -4  -4   6       33.79       26.73      1.41 o
  -3  -4   6       19.80       14.05      1.58 o
  -2  -4   6       31.68       25.66      2.02 o
  -1  -4   6      197.54      208.34      5.61 o
   0  -4   6      206.54      193.72      5.65 o
   1  -4   6       53.46       54.58      1.56 o
   2  -4   6       27.50       27.83      1.10 o
   3  -4   6        1.20        1.26      0.50 o
   4  -4   6        5.44        6.80      0.90 o
  -7  -3   6        4.77        7.68      0.78 o
  -6  -3   6        2.41        1.87      0.50 o
  -5  -3   6       11.16        8.98      0.83 o
  -4  -3   6        7.93        5.51      0.62 o
  -3  -3   6        5.77        5.24      0.96 o
  -2  -3   6       88.34       78.72      3.60 o
  -1  -3   6        6.77        5.25      0.61 o
   0  -3   6      272.28      287.63      8.60 o
   1  -3   6      149.03      142.66      4.90 o
   2  -3   6       32.00       34.24      2.68 o
   3  -3   6       17.73       18.66      1.03 o
   4  -3   6       16.02       16.35      1.60 o
   5  -3   6        0.39        0.44      0.32 o
  -6  -2   6        8.57        9.26      0.89 o
  -5  -2   6        3.00        1.78      0.34 o
  -4  -2   6        0.69        0.25      0.18 o
  -3  -2   6       16.50       10.98      1.46 o
  -2  -2   6       11.14        9.35      0.81 o
  -1  -2   6        2.48        1.64      0.52 o
   0  -2   6       84.58      107.18      5.51 o
   1  -2   6        0.06        0.18      0.28 o
   2  -2   6      237.46      257.08      6.78 o
   3  -2   6       50.40       50.56      2.90 o
   4  -2   6        1.13        1.15      0.34 o
   5  -2   6        2.86        3.05      0.53 o
   6  -2   6        3.00        3.49      0.60 o
  -6  -1   6       15.13       15.35      1.22 o
  -5  -1   6        2.76        1.40      0.41 o
  -4  -1   6       28.08       23.39      1.96 o
  -3  -1   6        2.74        1.61      0.29 o
  -2  -1   6       87.64       80.65      3.04 o
  -1  -1   6        0.55        1.56      0.31 o
   0  -1   6       17.03       28.08      1.22 o
   1  -1   6      243.11      271.49      5.61 o
   2  -1   6      144.20      190.63      3.46 o
   3  -1   6        3.70        4.85      0.71 o
   4  -1   6       61.69       67.74      4.41 o
   5  -1   6       13.20       15.95      1.11 o
   6  -1   6        0.82        0.06      1.02 o
  -5   0   6        0.24       -0.03      0.23 o
  -4   0   6       43.36       31.49      2.70 o
  -3   0   6       18.99       17.75      1.84 o
  -2   0   6      134.43      114.32      2.83 o
  -1   0   6      101.42       97.31      3.84 o
   0   0   6      115.65      119.47      3.52 o
   1   0   6       15.70       12.19      1.18 o
   2   0   6      177.11      214.60      5.38 o
   3   0   6      264.69      291.01      4.70 o
   4   0   6      102.14      119.55      3.92 o
   5   0   6        8.94        9.27      0.87 o
   6   0   6        6.81        4.27      3.47 o
   7   0   6        2.23        0.48      0.65 o
  -5   1   6        7.07        6.46      0.80 o
  -4   1   6        9.45        5.89      0.86 o
  -3   1   6        5.53        5.89      0.68 o
  -2   1   6       95.57       75.25      3.68 o
  -1   1   6        0.33        2.51      0.61 o
   0   1   6      171.23      171.80      8.52 o
   1   1   6      227.05      229.52      5.05 o
   2   1   6        8.02        8.49      1.07 o
   3   1   6      124.48      143.68      4.80 o
   4   1   6      143.17      171.08      3.99 o
   5   1   6       51.64       63.67      3.90 o
   6   1   6       17.39        6.48      2.06 o
   7   1   6        2.16        0.56      0.79 o
   8   1   6        0.98        0.33      0.58 o
  -5   2   6        0.19        0.20      0.19 o
  -4   2   6        4.02        3.18      0.58 o
  -3   2   6       17.58       15.60      0.96 o
  -2   2   6        0.89        0.89      0.45 o
  -1   2   6       16.71       17.17      1.72 o
   0   2   6      154.36      143.74      4.69 o
   1   2   6      147.72      156.73      3.11 o
   2   2   6       57.30       50.30      2.58 o
   3   2   6       34.18       34.02      2.27 o
   4   2   6        2.80        2.56      0.47 o
   5   2   6       77.66       87.75      4.19 o
   6   2   6       21.05       20.74      3.35 o
   7   2   6        3.00        1.37      1.12 o
   8   2   6        0.88        1.13      0.77 o
  -4   3   6        5.46        7.13      0.72 o
  -3   3   6        0.04       -0.31      0.38 o
  -2   3   6        0.18        0.75      0.27 o
  -1   3   6       47.57       38.46      2.70 o
   0   3   6       11.01       14.35      1.56 o
   1   3   6        0.64        0.60      0.35 o
   2   3   6       70.89       69.55      5.32 o
   3   3   6        6.10        5.99      0.99 o
   4   3   6       42.54       44.32      2.69 o
   5   3   6        0.54        0.56      0.32 o
   6   3   6        0.26       -0.21      0.52 o
   7   3   6       11.49        5.13      1.97 o
   8   3   6        0.36        0.33      0.45 o
  -3   4   6       22.05       23.69      1.43 o
  -2   4   6       12.03       10.46      1.11 o
  -1   4   6        0.64        0.66      0.24 o
   0   4   6       73.77       64.61      2.15 o
   1   4   6      111.57      101.84      2.95 o
   2   4   6       18.77       22.50      1.79 o
   3   4   6        0.49        1.30      0.40 o
   4   4   6       22.54       23.37      1.83 o
   5   4   6       44.13       37.68      1.75 o
   6   4   6       14.45       14.61      1.57 o
   7   4   6        0.03       -0.25      0.35 o
   8   4   6        0.07       -0.11      0.26 o
  -2   5   6       24.43       27.28      1.50 o
  -1   5   6       33.39       28.58      1.77 o
   0   5   6       55.56       49.58      5.38 o
   1   5   6        8.78        7.45      0.60 o
   2   5   6      104.38       95.09      2.50 o
   3   5   6       41.11       35.05      1.77 o
   4   5   6       24.46       22.82      1.38 o
   5   5   6       13.35       10.89      0.99 o
   6   5   6        6.03        5.44      1.02 o
   7   5   6       26.04       26.17      2.02 o
   8   5   6        0.89        1.20      0.44 o
  -1   6   6       54.88       58.35      1.94 o
   0   6   6       21.21       20.81      0.99 o
   1   6   6       24.77       21.73      1.09 o
   2   6   6       73.05       66.65      2.90 o
   3   6   6        1.32        0.97      0.23 o
   4   6   6       30.37       31.18      2.21 o
   5   6   6        1.20        1.06      0.51 o
   6   6   6       14.50       14.61      1.48 o
   7   6   6       15.20       16.86      1.47 o
   8   6   6        0.47        0.45      0.18 o
   1   7   6       48.44       50.54      2.02 o
   2   7   6        2.36        1.68      0.45 o
   3   7   6       16.74       15.44      1.29 o
   4   7   6       10.91       10.41      1.06 o
   5   7   6        5.49        5.36      0.57 o
   6   7   6        9.92       11.23      1.14 o
   7   7   6        0.66        0.85      0.33 o
   3   8   6       21.59       21.91      1.13 o
   4   8   6        0.34        0.14      0.20 o
   5   8   6       13.04       13.32      0.64 o
   6   8   6        0.06        0.35      0.23 o
  -4  -7   7        6.05        6.75      0.70 o
  -3  -7   7        7.41        6.90      0.49 o
  -2  -7   7        1.61        1.44      0.25 o
  -1  -7   7        3.40        2.92      0.48 o
   0  -7   7        2.40        2.18      0.39 o
  -6  -6   7        0.58        0.65      0.22 o
  -5  -6   7        0.02        0.18      0.17 o
  -4  -6   7       44.35       47.94      1.82 o
  -3  -6   7        6.32        6.21      0.57 o
  -2  -6   7        6.43        5.92      0.57 o
  -1  -6   7       21.86       17.52      1.39 o
   0  -6   7        1.17        1.03      0.39 o
   1  -6   7        7.18        8.46      0.85 o
  -6  -5   7        0.67        0.68      0.27 o
  -5  -5   7        1.20        1.39      0.31 o
  -4  -5   7       12.04       11.73      0.69 o
  -3  -5   7       13.67       14.84      1.14 o
  -2  -5   7       71.00       64.41      1.52 o
  -1  -5   7        6.07        4.56      0.88 o
   0  -5   7        0.11       -0.42      0.42 o
   1  -5   7        4.40        2.66      0.62 o
   2  -5   7        2.20        2.09      0.34 o
   3  -5   7        5.71        7.11      0.76 o
  -6  -4   7        5.19        5.87      0.82 o
  -5  -4   7        0.08        0.02      0.15 o
  -4  -4   7        5.84        5.73      0.51 o
  -3  -4   7        2.67        2.58      0.35 o
  -2  -4   7       28.87       25.40      1.30 o
  -1  -4   7      113.26      115.87      2.33 o
   0  -4   7        0.69        0.97      0.49 o
   1  -4   7       11.33       10.93      0.70 o
   2  -4   7        0.80        0.27      0.22 o
   3  -4   7        1.64        1.32      0.32 o
   4  -4   7        1.73        2.11      0.50 o
  -6  -3   7        0.02        0.12      0.25 o
  -5  -3   7       24.66       24.34      1.29 o
  -4  -3   7       24.95       21.44      1.26 o
  -3  -3   7        0.13        0.08      0.21 o
  -2  -3   7       80.46       75.99      3.71 o
  -1  -3   7       14.77       13.79      1.36 o
   0  -3   7        0.35        1.19      1.19 o
   1  -3   7      185.98      188.70      5.81 o
   2  -3   7      115.43      119.22      2.31 o
   3  -3   7       17.41       19.70      1.17 o
   4  -3   7        0.94        1.24      0.50 o
   5  -3   7        0.93        1.01      0.37 o
  -6  -2   7       16.01       21.45      0.96 o
  -5  -2   7       56.46       58.77      1.91 o
  -4  -2   7       14.85       12.31      0.74 o
  -3  -2   7       73.40       65.73      4.67 o
  -2  -2   7       45.23       47.84      2.90 o
  -1  -2   7        0.03        0.70      0.37 o
   0  -2   7      202.40      213.20      5.54 o
   1  -2   7       14.21       12.78      0.94 o
   2  -2   7       53.85       56.35      3.09 o
   3  -2   7       88.38       89.58      2.10 o
   4  -2   7       65.70       65.25      3.26 o
   5  -2   7        5.76        8.70      1.18 o
   6  -2   7        1.69        2.29      0.47 o
  -6  -1   7        3.26        3.89      0.55 o
  -5  -1   7       69.08       68.32      2.77 o
  -4  -1   7       62.53       56.55      4.14 o
  -3  -1   7       59.15       50.65      2.01 o
  -2  -1   7       31.45       29.87      1.95 o
  -1  -1   7      114.21      106.14      3.74 o
   0  -1   7       22.85       18.57      1.65 o
   1  -1   7        3.56        8.85      1.08 o
   2  -1   7      110.23      106.46      4.05 o
   3  -1   7        1.62        0.95      0.51 o
   4  -1   7       80.52       90.31      2.86 o
   5  -1   7       19.76       23.31      1.99 o
   6  -1   7        4.50        6.40      0.95 o
  -5   0   7        0.59        0.31      0.22 o
  -4   0   7       47.02       39.03      2.25 o
  -3   0   7      113.48      101.37      6.63 o
  -2   0   7       77.29       73.39      2.37 o
  -1   0   7        0.48        1.39      0.32 o
   0   0   7       11.78       12.80      0.89 o
   1   0   7       29.27       22.18      1.66 o
   2   0   7        7.79        6.44      1.01 o
   3   0   7        3.67        2.46      0.46 o
   4   0   7       47.78       55.71      2.32 o
   5   0   7        0.02        0.23      0.23 o
   6   0   7       26.56       27.33     13.93 o
   7   0   7        2.53        0.95      0.58 o
  -5   1   7        5.83        6.41      0.72 o
  -4   1   7       13.75       12.73      1.22 o
  -3   1   7        0.32        0.58      0.37 o
  -2   1   7      123.16      111.07      4.62 o
  -1   1   7        0.20        0.26      0.27 o
   0   1   7      112.00      114.69      2.26 o
   1   1   7        1.95        3.06      0.66 o
   2   1   7       86.04       89.33      3.63 o
   3   1   7        2.57        0.84      0.45 o
   4   1   7       20.28       19.93      1.39 o
   5   1   7       26.32       30.10      1.67 o
   6   1   7       24.64       10.94      2.51 o
   7   1   7        0.39        0.24      0.57 o
  -4   2   7        1.34        1.38      0.36 o
  -3   2   7       39.63       38.56      3.72 o
  -2   2   7       41.66       32.75      1.22 o
  -1   2   7        3.33        3.15      0.80 o
   0   2   7      122.89      114.29      4.35 o
   1   2   7       46.38       43.27      1.65 o
   2   2   7      149.84      155.05      4.81 o
   3   2   7       43.09       44.43      2.67 o
   4   2   7       23.94       26.48      2.26 o
   5   2   7        4.54        4.11      1.25 o
   6   2   7       19.99       12.09      2.58 o
   7   2   7       10.15        4.22      1.65 o
   8   2   7        4.45        1.52      0.43 o
  -4   3   7       14.09       18.76      1.12 o
  -3   3   7        0.06        0.28      0.22 o
  -2   3   7        2.50        1.34      0.43 o
  -1   3   7       63.71       58.98      2.12 o
   0   3   7       26.01       23.01      1.44 o
   1   3   7       22.04       21.16      1.32 o
   2   3   7       98.46       92.62      8.38 o
   3   3   7        0.25        0.36      0.31 o
   4   3   7       48.32       49.73      2.04 o
   5   3   7       12.93       10.78      0.74 o
   6   3   7        0.70        0.29      0.56 o
   7   3   7        5.87        5.59      1.31 o
   8   3   7        4.97        5.55      0.78 o
  -3   4   7        4.77        6.01      0.62 o
  -2   4   7       27.90       28.64      1.70 o
  -1   4   7        0.30        0.09      0.27 o
   0   4   7       12.93        5.93      0.67 o
   1   4   7       39.92       35.95      1.79 o
   2   4   7        0.08       -0.32      0.37 o
   3   4   7       17.84       16.55      1.76 o
   4   4   7       41.07       37.29      1.69 o
   5   4   7        6.13        5.25      0.66 o
   6   4   7        9.93       12.25      1.39 o
   7   4   7        0.16        0.25      0.27 o
   8   4   7        0.02       -0.13      0.23 o
  -2   5   7        2.81        2.68      0.42 o
  -1   5   7       31.87       30.13      1.70 o
   0   5   7       18.91       20.85      2.43 o
   1   5   7        0.37        0.48      0.21 o
   2   5   7        2.18        3.14      0.45 o
   3   5   7       43.16       37.46      1.30 o
   4   5   7        2.08        2.29      0.46 o
   5   5   7        0.96        0.63      0.37 o
   6   5   7        5.64        5.78      0.95 o
   7   5   7        0.34        0.67      0.38 o
   8   5   7        1.76        2.66      0.55 o
   0   6   7       22.85       23.92      1.35 o
   1   6   7       45.52       44.37      2.78 o
   2   6   7       16.18       16.11      0.92 o
   3   6   7        0.41        0.08      0.26 o
   4   6   7       23.54       27.08      1.94 o
   5   6   7       18.44       18.23      1.60 o
   6   6   7        1.68        1.91      0.54 o
   7   6   7        0.08        0.14      0.24 o
   8   6   7        0.39        0.36      0.23 o
   1   7   7       57.24       60.38      1.82 o
   2   7   7       27.79       30.31      1.56 o
   3   7   7       24.90       24.76      1.53 o
   4   7   7       18.31       18.29      1.33 o
   5   7   7        0.74        0.68      0.30 o
   6   7   7        6.78        8.13      0.62 o
   7   7   7        0.53        0.47      0.15 o
   4   8   7        5.43        5.04      0.51 o
  -3  -7   8        0.93        0.99      0.28 o
  -2  -7   8        3.32        3.72      0.44 o
  -1  -7   8        1.57        0.94      0.27 o
  -5  -6   8        0.28        0.35      0.20 o
  -4  -6   8        8.04        9.57      0.63 o
  -3  -6   8        0.64        0.74      0.25 o
  -2  -6   8       11.51       10.74      0.72 o
  -1  -6   8        2.57        1.96      0.45 o
   0  -6   8        4.98        4.87      0.68 o
   1  -6   8        1.77        1.55      0.35 o
  -6  -5   8        1.16        1.34      0.31 o
  -5  -5   8        1.91        2.38      0.41 o
  -4  -5   8        0.03       -0.02      0.18 o
  -3  -5   8        0.13        0.32      0.19 o
  -2  -5   8       65.07       68.28      2.75 o
  -1  -5   8       13.03       11.84      0.65 o
   0  -5   8       22.96       20.49      1.52 o
   1  -5   8       14.04       13.97      1.22 o
   2  -5   8        1.69        1.74      0.43 o
   3  -5   8        1.68        1.70      0.31 o
  -6  -4   8        0.99        2.05      0.42 o
  -5  -4   8        3.92        4.04      0.49 o
  -4  -4   8        3.68        3.84      0.52 o
  -3  -4   8       11.21       12.05      1.34 o
  -2  -4   8       10.85       10.72      0.84 o
  -1  -4   8        1.00        1.34      0.23 o
   0  -4   8      167.79      150.91      4.16 o
   1  -4   8       16.79       14.93      1.38 o
   2  -4   8        4.64        4.66      0.55 o
   3  -4   8        7.12        6.47      0.60 o
   4  -4   8        0.48        0.26      0.21 o
  -6  -3   8        1.74        2.63      0.47 o
  -5  -3   8       10.32       12.34      1.39 o
  -4  -3   8       12.14       12.93      1.25 o
  -3  -3   8        1.59        1.31      0.34 o
  -2  -3   8        1.76        1.90      0.31 o
   0  -3   8       40.28       42.78      2.52 o
   1  -3   8       38.25       35.56      2.02 o
   2  -3   8       57.73       56.67      2.33 o
   3  -3   8        8.49        8.01      0.77 o
   4  -3   8        0.56        0.39      0.35 o
   5  -3   8        0.05       -0.09      0.24 o
  -5  -2   8       30.23       35.89      1.36 o
  -4  -2   8       11.38       13.22      1.25 o
  -3  -2   8       72.30       73.73      2.39 o
  -2  -2   8       62.93       58.52      3.25 o
  -1  -2   8        0.94        0.80      0.43 o
   0  -2   8       24.43       29.74      2.13 o
   1  -2   8        6.08        7.54      1.13 o
   2  -2   8       15.87       16.28      1.66 o
   3  -2   8       67.65       64.48      1.79 o
   4  -2   8        2.86        2.97      0.76 o
   5  -2   8        4.06        4.39      0.78 o
  -5  -1   8        3.62        3.30      0.56 o
  -4  -1   8       24.41       26.04      1.31 o
  -3  -1   8      243.91      250.74      4.26 o
  -2  -1   8        0.51        1.12      0.53 o
  -1  -1   8      181.69      181.43      5.05 o
   0  -1   8       88.88       90.27      3.66 o
   1  -1   8        5.22        3.57      0.52 o
   2  -1   8       92.87       96.88      4.07 o
   3  -1   8        9.02        7.51      0.76 o
   4  -1   8        0.07       -0.30      0.30 o
   5  -1   8       26.00       30.41      2.19 o
   6  -1   8       13.52       18.86      1.48 o
  -5   0   8        6.04        6.76      0.74 o
  -4   0   8        2.21        2.89      0.61 o
  -3   0   8      142.68      141.42      3.30 o
  -2   0   8      204.64      215.09      8.99 o
  -1   0   8      474.49      515.42      8.73 o
   0   0   8       60.48       70.23      3.70 o
   1   0   8      182.20      200.32      5.21 o
   2   0   8       37.68       32.53      2.26 o
   3   0   8        0.24        0.22      0.35 o
   4   0   8       45.12       48.94      2.08 o
   5   0   8        1.23        1.07      0.53 o
   6   0   8        6.64        8.98      1.14 o
  -5   1   8        1.90        1.78      0.31 o
  -4   1   8        6.49        6.53      0.81 o
  -3   1   8       13.95       13.67      1.31 o
  -2   1   8       56.35       49.99      2.31 o
  -1   1   8      483.38      499.95      9.34 o
   0   1   8      231.84      248.49      3.40 o
   1   1   8       97.64       96.47     10.32 o
   2   1   8       12.50       12.58      1.41 o
   3   1   8       59.98       58.53      3.24 o
   4   1   8        5.12        5.04      1.06 o
   5   1   8        0.33        0.32      0.22 o
   6   1   8        9.93       10.19      4.80 o
   7   1   8        0.04       -0.51      0.68 o
  -4   2   8        5.09        5.19      0.57 o
  -3   2   8        9.74        9.52      0.99 o
  -2   2   8       16.58       16.04      1.64 o
  -1   2   8       14.29       14.35      0.82 o
   0   2   8      168.66      168.02      5.31 o
   1   2   8      187.80      198.32      5.64 o
   2   2   8      107.35      109.24      4.26 o
   3   2   8        0.65        0.64      0.40 o
   4   2   8        6.07        6.49      1.13 o
   5   2   8        5.88        6.64      0.98 o
   6   2   8        1.25       -0.60      0.61 o
   7   2   8        0.83        0.63      0.22 o
  -3   3   8        7.69        9.84      0.83 o
  -2   3   8       21.59       21.82      1.52 o
  -1   3   8       55.49       51.29      2.50 o
   0   3   8       41.14       30.81      1.52 o
   1   3   8        4.34        5.01      1.01 o
   2   3   8      105.41      108.55      4.40 o
   3   3   8        1.60        2.38      0.76 o
   4   3   8       50.77       50.42      2.09 o
   5   3   8        2.15        1.43      0.57 o
   6   3   8        3.92        3.10      0.65 o
   7   3   8        0.20       -0.11      0.59 o
   8   3   8        1.23        1.21      0.32 o
  -2   4   8       31.42       32.23      1.60 o
  -1   4   8        2.00        1.97      0.51 o
   0   4   8       11.46       12.43      1.23 o
   1   4   8       85.65       81.75      2.46 o
   2   4   8       39.45       31.28      1.38 o
   3   4   8        3.94        4.36      1.16 o
   4   4   8       30.70       29.01      1.16 o
   5   4   8        5.02        5.24      0.88 o
   6   4   8        9.18        8.89      1.12 o
   7   4   8        1.34        1.46      0.45 o
   8   4   8        0.32       -0.03      0.21 o
  -1   5   8        0.49        0.64      0.27 o
   0   5   8       57.90       50.33      2.26 o
   1   5   8        0.09        0.15      0.23 o
   2   5   8        3.33        1.23      0.28 o
   3   5   8       25.92       25.92      1.23 o
   4   5   8        2.60        1.96      0.53 o
   5   5   8        6.33        8.19      1.07 o
   6   5   8        6.84        5.93      0.93 o
   7   5   8        0.01        0.29      0.31 o
   8   5   8        0.88        1.65      0.38 o
   0   6   8        0.68        0.08      0.18 o
   1   6   8       13.66       13.79      0.84 o
   2   6   8       33.45       33.95      1.67 o
   3   6   8        0.57        0.53      0.30 o
   4   6   8        3.07        2.86      0.61 o
   5   6   8        8.85        8.95      1.07 o
   6   6   8        0.14        0.15      0.21 o
   7   6   8        1.17        1.57      0.41 o
   2   7   8        4.78        4.81      0.55 o
   3   7   8       21.31       21.64      1.26 o
   4   7   8        7.43        7.43      0.79 o
   5   7   8        0.12        0.00      0.22 o
   6   7   8        0.63        0.75      0.28 o
  -4  -6   9        3.53        5.41      0.57 o
  -3  -6   9        0.36        0.25      0.21 o
  -1  -6   9        4.09        4.23      0.53 o
   0  -6   9        0.97        0.95      0.30 o
   1  -6   9        3.71        3.02      0.41 o
  -5  -5   9        0.06        0.13      0.11 o
  -4  -5   9        0.14        0.10      0.17 o
  -3  -5   9        5.65        6.57      0.80 o
  -2  -5   9        5.48        6.61      0.58 o
  -1  -5   9        0.07        0.09      0.12 o
   0  -5   9        6.78        5.15      0.72 o
   1  -5   9        0.72        0.61      0.29 o
   2  -5   9        2.93        3.27      0.50 o
  -5  -4   9        0.23        0.18      0.12 o
  -4  -4   9        6.89        8.06      0.68 o
  -3  -4   9        2.46        4.29      0.71 o
  -2  -4   9        2.57        1.28      0.44 o
  -1  -4   9        2.80        2.04      0.36 o
   0  -4   9       24.60       24.13      1.14 o
   1  -4   9        3.30        2.63      0.59 o
   2  -4   9       13.88       13.93      0.84 o
   3  -4   9        2.27        2.47      0.47 o
  -5  -3   9        0.16        0.10      0.13 o
  -4  -3   9        4.31        5.79      0.60 o
  -3  -3   9        4.65        3.84      0.70 o
  -2  -3   9       18.34       16.79      2.12 o
  -1  -3   9       27.46       32.56      2.08 o
   0  -3   9        1.09        0.76      0.42 o
   1  -3   9        0.13        0.21      0.30 o
   2  -3   9       74.47       76.79      2.14 o
   3  -3   9        8.07        7.81      0.70 o
   4  -3   9        5.31        6.57      0.85 o
  -5  -2   9        0.54        0.72      0.18 o
  -4  -2   9        0.16        0.34      0.20 o
  -3  -2   9        3.54        4.30      0.48 o
  -2  -2   9       11.74       13.05      1.12 o
  -1  -2   9        3.30        1.45      0.50 o
   0  -2   9        3.92        3.73      0.77 o
   1  -2   9       26.11       27.02      1.30 o
   2  -2   9       11.01       10.25      0.68 o
   3  -2   9        2.77        2.91      0.48 o
   4  -2   9       45.93       51.69      2.63 o
   5  -2   9        4.53        3.67      1.98 o
  -5  -1   9        4.86        5.07      0.57 o
  -4  -1   9       11.32       13.06      0.84 o
  -3  -1   9       20.20       22.16      1.64 o
  -2  -1   9       34.20       35.19      2.77 o
   0  -1   9       53.30       52.00      2.83 o
   1  -1   9        0.15        0.27      0.37 o
   2  -1   9        3.71        3.56      0.41 o
   3  -1   9        8.14        8.10      0.84 o
   4  -1   9        7.17        7.31      1.06 o
   5  -1   9        9.64       11.51      1.29 o
   6  -1   9        3.04        3.96      2.22 o
  -5   0   9        1.46        1.49      0.29 o
  -4   0   9        3.84        4.97      0.70 o
  -3   0   9        5.14        6.81      0.93 o
  -2   0   9        0.46        0.35      0.23 o
  -1   0   9      263.44      291.76      4.82 o
   0   0   9       48.89       46.35      1.83 o
   1   0   9      155.27      152.63     15.24 o
   2   0   9       71.49       70.56      3.37 o
   3   0   9        1.30        0.97      0.21 o
   4   0   9       12.74       12.45      1.04 o
   5   0   9        3.66        4.20      0.83 o
   6   0   9        1.51        1.18      0.41 o
  -4   1   9        5.46        5.79      0.65 o
  -3   1   9       11.28       12.86      1.20 o
  -2   1   9        4.36        4.60      0.77 o
  -1   1   9       36.75       36.28      1.65 o
   0   1   9      164.51      162.70      5.03 o
   1   1   9      635.09      683.51     45.88 o
   2   1   9        0.26        1.00      0.52 o
   3   1   9       93.93       88.22      2.65 o
   4   1   9       22.57       23.54      1.43 o
   5   1   9        0.06       -0.02      0.28 o
   6   1   9        4.78        2.26      0.60 o
   7   1   9        0.52       -0.16      0.35 o
  -3   2   9        9.83       11.57      0.97 o
  -2   2   9       25.00       26.71      1.73 o
  -1   2   9       27.07       26.90      1.27 o
   0   2   9       28.01       24.04      1.29 o
   1   2   9      329.85      327.74      4.65 o
   2   2   9      239.10      252.17      6.79 o
   3   2   9      215.29      232.65      7.09 o
   4   2   9        3.76        3.37      0.72 o
   5   2   9       23.85       17.87      1.72 o
   6   2   9        0.95       -0.09      0.65 o
   7   2   9        0.12        0.10      0.36 o
  -2   3   9        2.13        1.53      0.37 o
  -1   3   9        9.32        9.64      0.72 o
   0   3   9       24.29       24.34      1.19 o
   1   3   9       35.41       32.07      1.20 o
   2   3   9       94.84       86.11      1.95 o
   3   3   9      248.98      257.93      6.16 o
   4   3   9       85.51       91.65      2.86 o
   5   3   9       11.03       10.60      1.42 o
   6   3   9        0.03       -0.04      0.21 o
   7   3   9        2.12        2.00      0.71 o
  -2   4   9        8.15       10.93      0.74 o
  -1   4   9       28.13       28.72      1.59 o
   0   4   9       23.20       18.88      1.46 o
   1   4   9       24.08       20.86      1.58 o
   2   4   9       24.42       22.52      1.65 o
   3   4   9        8.72        7.53      0.96 o
   4   4   9       59.60       60.94      2.69 o
   5   4   9       23.63       27.14      1.26 o
   6   4   9       15.33       16.65      1.37 o
   7   4   9        0.19        0.77      0.32 o
  -1   5   9        0.13        0.54      0.19 o
   0   5   9       28.93       26.84      1.48 o
   1   5   9       11.56       10.44      1.04 o
   2   5   9       32.64       32.48      1.36 o
   3   5   9       35.94       36.51      1.99 o
   4   5   9       23.14       24.46      1.15 o
   5   5   9        0.06        0.42      0.27 o
   6   5   9       10.99       11.46      1.10 o
   7   5   9        0.04        0.57      0.31 o
   1   6   9        0.03        0.13      0.16 o
   2   6   9       39.56       35.53      1.85 o
   3   6   9        0.37        0.45      0.20 o
   4   6   9        2.33        2.31      0.49 o
   5   6   9        8.16        8.60      0.90 o
   6   6   9        4.15        4.57      0.63 o
   7   6   9        0.04        0.00      0.12 o
   3   7   9        2.53        3.28      0.43 o
   4   7   9       21.96       23.58      1.17 o
   5   7   9        0.39        0.21      0.19 o
  -3  -6  10        0.03        0.24      0.20 o
  -1  -6  10        8.18        7.11      0.53 o
  -4  -5  10        2.64        2.94      0.52 o
  -3  -5  10        0.50        1.19      0.36 o
  -2  -5  10       16.69       23.31      1.37 o
  -1  -5  10        0.06       -0.23      0.27 o
   0  -5  10       12.47       10.56      1.75 o
   1  -5  10        8.86        8.91      0.80 o
  -5  -4  10        7.84        8.60      0.71 o
  -4  -4  10        2.73        3.25      0.38 o
  -3  -4  10        2.05        3.14      0.57 o
  -2  -4  10        0.78        0.42      0.29 o
  -1  -4  10        8.55       10.44      1.06 o
   0  -4  10        9.81       11.05      0.73 o
   1  -4  10        0.51        0.27      0.18 o
   2  -4  10        5.44        5.29      0.72 o
   3  -4  10        1.89        2.08      0.36 o
  -5  -3  10        0.00        0.04      0.13 o
  -4  -3  10        7.84       10.00      0.67 o
  -3  -3  10       12.41       14.73      1.21 o
  -2  -3  10       17.68       19.51      1.46 o
  -1  -3  10        0.70        2.39      0.56 o
   1  -3  10       10.34        8.95      0.99 o
   2  -3  10        6.71        7.88      0.65 o
   3  -3  10        0.15        0.32      0.24 o
   4  -3  10        4.15        4.84      0.63 o
  -4  -2  10       11.20       14.09      0.78 o
  -3  -2  10        0.06       -0.07      0.14 o
  -2  -2  10       20.68       22.88      1.10 o
  -1  -2  10        0.03        0.44      0.37 o
   0  -2  10       40.56       36.73      2.66 o
   1  -2  10        7.77        9.33      0.75 o
   2  -2  10        1.37        0.38      0.20 o
   3  -2  10        0.57        0.19      0.28 o
   4  -2  10       11.98       13.27      1.25 o
   5  -2  10        0.29        0.73      0.35 o
  -4  -1  10        0.07        0.11      0.12 o
  -3  -1  10        2.46        3.61      0.63 o
  -2  -1  10       26.84       31.15      1.90 o
  -1  -1  10        0.07        0.11      0.14 o
   0  -1  10       13.10       11.56      0.88 o
   1  -1  10        7.13        3.88      0.55 o
   2  -1  10       19.37       15.25      1.05 o
   3  -1  10       10.20        9.91      0.83 o
   4  -1  10        0.17       -0.02      0.27 o
   5  -1  10        0.03        0.03      0.24 o
  -4   0  10        9.04       11.23      0.87 o
  -3   0  10        2.84        2.29      0.52 o
  -2   0  10       18.81       20.69      1.57 o
  -1   0  10        3.07        2.68      0.64 o
   0   0  10        0.83        0.90      0.23 o
   1   0  10       16.18       15.35      1.04 o
   2   0  10       17.76       17.44      0.93 o
   3   0  10        4.64        2.81      0.40 o
   4   0  10        4.03        2.81      0.51 o
   5   0  10        3.07        2.99      0.84 o
   6   0  10        0.77        0.26      0.32 o
  -4   1  10        2.59        2.71      0.35 o
  -3   1  10        0.84        1.02      0.35 o
  -2   1  10       27.77       29.03      1.82 o
  -1   1  10       28.19       32.36      1.99 o
   0   1  10       32.69       32.54      1.52 o
   1   1  10       58.50       57.57      1.41 o
   2   1  10       35.52       31.09      1.95 o
   3   1  10       52.30       49.96      1.56 o
   4   1  10       21.89       18.90      1.73 o
   5   1  10        1.26        0.73      0.40 o
   6   1  10        0.94        0.38      0.39 o
   7   1  10        0.67       -0.02      0.25 o
  -3   2  10       16.00       19.88      1.02 o
  -2   2  10        7.94        8.38      0.88 o
  -1   2  10        9.46        9.50      0.75 o
   0   2  10       19.93       22.11      1.59 o
   1   2  10        7.58        7.01      0.57 o
   2   2  10        3.51        2.74      0.40 o
   3   2  10      204.37      207.50      5.81 o
   4   2  10        8.76        8.41      0.79 o
   5   2  10       28.16       20.87      1.88 o
   6   2  10        6.05        4.01      0.83 o
   7   2  10        0.10       -0.06      0.31 o
  -2   3  10        3.89        3.57      0.40 o
  -1   3  10       33.74       38.44      1.28 o
   0   3  10       32.46       34.59      1.35 o
   1   3  10       18.61       18.47      1.47 o
   2   3  10        8.99        8.04      0.70 o
   3   3  10       29.64       28.50      1.29 o
   4   3  10       47.53       49.24      2.45 o
   5   3  10      105.03       89.07      3.82 o
   6   3  10        0.18        0.87      0.64 o
  -1   4  10       17.80       16.73      1.01 o
   0   4  10        0.39        0.57      0.33 o
   1   4  10       21.66       20.99      1.51 o
   2   4  10       24.41       25.33      1.68 o
   3   4  10       25.34       24.12      1.65 o
   4   4  10       17.61       18.12      1.39 o
   5   4  10       58.51       63.21      2.56 o
   6   4  10       26.45       33.84      1.71 o
   0   5  10        5.70        7.94      0.66 o
   1   5  10       32.20       28.58      1.50 o
   2   5  10        3.79        3.60      0.61 o
   3   5  10       11.30       10.16      0.69 o
   4   5  10        8.43        8.67      0.91 o
   5   5  10        8.09        9.70      0.88 o
   6   5  10       13.49       15.00      1.02 o
   2   6  10       14.02       15.32      0.89 o
   3   6  10       17.02       16.57      0.71 o
   4   6  10       12.25       11.86      0.93 o
   5   6  10        6.65        6.72      0.71 o
  -3  -5  11        0.20        0.33      0.17 o
  -2  -5  11       11.65       13.72      0.89 o
  -1  -5  11        0.80        0.59      0.24 o
   0  -5  11       16.36       11.57      0.73 o
  -4  -4  11        0.12        0.02      0.10 o
  -3  -4  11       16.78       19.32      1.48 o
  -2  -4  11        4.73        5.04      0.67 o
  -1  -4  11        0.32        0.59      0.30 o
   0  -4  11       29.01       28.40      1.02 o
   1  -4  11        0.00        0.08      0.23 o
  -4  -3  11        0.02        0.20      0.17 o
  -3  -3  11       18.43       20.70      1.22 o
  -2  -3  11        1.81        2.03      0.46 o
  -1  -3  11       22.47       23.57      1.53 o
   0  -3  11        6.07        5.72      0.80 o
   1  -3  11        2.98        4.26      0.60 o
   3  -3  11        0.00        0.47      0.30 o
  -4  -2  11        1.65        1.55      0.32 o
  -3  -2  11        0.46        0.47      0.24 o
  -2  -2  11        6.95        9.06      0.63 o
  -1  -2  11       41.67       40.86      2.04 o
   0  -2  11       14.79       14.84      0.89 o
   1  -2  11        3.84        4.86      0.71 o
   3  -2  11        5.21        6.09      0.81 o
   4  -2  11        3.72        4.82      0.66 o
  -4  -1  11        0.04        0.03      0.13 o
  -3  -1  11        6.16        8.49      0.61 o
  -2  -1  11        9.67       10.95      1.04 o
  -1  -1  11        2.48        2.71      0.57 o
   0  -1  11       31.79       32.81      1.35 o
   1  -1  11       13.52       11.69      1.16 o
   2  -1  11       24.07       20.03      1.50 o
   3  -1  11        0.23        0.23      0.21 o
   4  -1  11        0.51       -0.42      0.42 o
   5  -1  11        0.75        0.17      0.26 o
  -3   0  11       13.37       17.21      1.13 o
  -2   0  11        2.90        3.58      0.62 o
  -1   0  11       14.16       17.79      1.01 o
   0   0  11       44.45       45.09      2.34 o
   1   0  11        0.19        0.30      0.32 o
   2   0  11       16.85       13.59      1.29 o
   3   0  11        0.61        0.30      0.20 o
   4   0  11       11.54        7.16      1.00 o
   5   0  11        0.31        0.20      0.20 o
   6   0  11        0.01       -0.15      0.27 o
  -3   1  11        0.30        0.29      0.19 o
  -2   1  11       13.59       15.33      1.18 o
  -1   1  11        4.59        4.97      0.74 o
   0   1  11        0.19        0.18      0.22 o
   1   1  11        4.30        3.38      0.46 o
   2   1  11       20.91       19.11      1.06 o
   3   1  11        1.68        1.32      0.43 o
   4   1  11        4.40        3.84      0.52 o
   5   1  11        3.63        2.59      0.42 o
   6   1  11        1.82        0.81      0.39 o
  -2   2  11       16.47       21.87      1.17 o
  -1   2  11        0.00        0.00      0.19 o
   0   2  11       37.66       44.38      1.49 o
   1   2  11        6.60        6.16      0.59 o
   2   2  11       21.81       21.67      1.11 o
   3   2  11        4.43        4.21      0.52 o
   4   2  11        0.31        0.30      0.32 o
   5   2  11        9.57        6.79      1.02 o
   6   2  11        2.70        1.49      0.58 o
  -1   3  11       23.18       28.27      0.89 o
   0   3  11        7.52        7.82      0.58 o
   1   3  11        3.57        3.34      0.62 o
   2   3  11       28.61       28.40      1.25 o
   3   3  11       15.57       15.37      0.92 o
   4   3  11        9.54        9.54      1.03 o
   5   3  11       22.41       24.58      1.59 o
   6   3  11        2.61        3.09      0.57 o
   0   4  11       10.88       13.90      0.94 o
   1   4  11       38.04       40.61      1.85 o
   2   4  11       10.30       10.01      0.99 o
   3   4  11        5.68        5.48      0.75 o
   4   4  11        4.00        4.00      0.64 o
   5   4  11        0.70        0.76      0.30 o
   6   4  11        0.54        0.99      0.33 o
   1   5  11       15.82       15.63      0.90 o
   2   5  11        2.52        2.56      0.45 o
   3   5  11       24.12       25.63      1.40 o
   4   5  11        6.39        5.97      0.61 o
   5   5  11        5.96        6.68      0.66 o
  -3  -4  12        3.94        2.82      0.38 o
  -2  -4  12        0.15        0.08      0.15 o
  -1  -4  12        1.06        0.66      0.22 o
   0  -4  12        3.26        2.09      0.35 o
   1  -4  12        2.51        0.95      0.24 o
  -3  -3  12        6.29        7.20      0.43 o
  -2  -3  12        1.96        1.46      0.32 o
  -1  -3  12       22.48       21.44      1.27 o
   0  -3  12        1.61        1.57      0.39 o
   1  -3  12        0.90        0.89      0.31 o
   2  -3  12       13.36       11.74      3.81 o
   3  -3  12        0.21        0.48      0.23 o
  -3  -2  12        1.41        1.91      0.39 o
  -2  -2  12        0.04        0.08      0.16 o
  -1  -2  12       20.55       20.94      1.28 o
   0  -2  12        0.02        0.03      0.17 o
   1  -2  12       40.52       39.67      2.44 o
   2  -2  12        4.14        3.82      0.59 o
   3  -2  12        0.60        0.91      0.30 o
   4  -2  12        7.71        5.66      0.57 o
  -3  -1  12        0.64        0.67      0.15 o
  -2  -1  12       11.30       14.85      1.04 o
  -1  -1  12        0.22        0.28      0.18 o
   0  -1  12        0.63        0.73      0.20 o
   1  -1  12       39.84       37.18      1.92 o
   2  -1  12        3.82        3.56      0.62 o
   3  -1  12       13.16       12.74      1.08 o
   4  -1  12        0.65        0.40      0.20 o
  -3   0  12        2.09        2.20      0.31 o
  -2   0  12        1.53        2.09      0.39 o
  -1   0  12        6.60        7.09      0.81 o
   0   0  12        5.95        5.99      0.81 o
   1   0  12        2.61        2.92      0.57 o
   2   0  12       12.39       12.80      0.77 o
   3   0  12       23.72       21.86      1.49 o
   4   0  12        5.78        5.17      0.70 o
   5   0  12        0.55        0.50      0.22 o
  -2   1  12       14.03       18.06      1.03 o
  -1   1  12       23.30       26.14      1.47 o
   1   1  12       16.70       18.30      0.93 o
   2   1  12       13.83       13.07      0.80 o
   3   1  12        1.17        1.31      0.29 o
   4   1  12        8.63        8.86      0.92 o
   5   1  12        1.78        1.53      0.38 o
  -1   2  12        0.01       -0.03      0.15 o
   0   2  12       18.23       21.61      2.04 o
   1   2  12       23.07       24.63      1.60 o
   2   2  12        5.79        5.33      0.52 o
   3   2  12        6.74        7.04      0.59 o
   4   2  12       13.95       14.19      0.80 o
   5   2  12        0.06        0.15      0.22 o
   6   2  12        1.04        1.06      0.28 o
   0   3  12       54.63       72.87      2.64 o
   1   3  12        0.09        0.13      0.15 o
   2   3  12       20.91       20.62      1.32 o
   3   3  12        1.15        1.10      0.24 o
   4   3  12        0.08        0.12      0.19 o
   5   3  12        0.28        0.46      0.26 o
   6   3  12        1.46        1.49      0.33 o
   1   4  12       18.07       23.28      1.13 o
   2   4  12       17.19       19.91      1.18 o
   3   4  12        0.69        0.54      0.27 o
   4   4  12       14.11       16.37      1.10 o
   5   4  12        1.94        1.32      0.33 o
   3   5  12       16.32       18.70      0.97 o
   4   5  12        3.26        3.39      0.43 o
  -2  -3  13        0.17        0.44      0.19 o
  -1  -3  13        4.57        4.99      0.49 o
   0  -3  13        0.63        0.67      0.22 o
   1  -3  13        0.47        0.32      0.18 o
  -1  -2  13        9.15       12.23      0.78 o
   0  -2  13        1.44        0.50      0.23 o
   1  -2  13        8.88        7.54      0.61 o
   2  -2  13        0.36        0.42      0.16 o
   3  -2  13        0.59        0.36      0.14 o
  -2  -1  13       22.33       30.14      4.20 o
  -1  -1  13        2.12        2.88      0.43 o
   0  -1  13        5.56        7.10      0.51 o
   1  -1  13       12.96       13.82      1.27 o
   2  -1  13        1.38        0.78      0.28 o
   3  -1  13       16.26       16.01      1.03 o
   4  -1  13        0.63        0.64      0.25 o
  -2   0  13        1.05        1.19      0.22 o
  -1   0  13        0.04        0.05      0.15 o
   0   0  13       37.49       47.21      1.33 o
   1   0  13        2.89        2.95      0.52 o
   2   0  13        0.32        0.09      0.23 o
   3   0  13       13.35       13.15      0.65 o
   4   0  13        0.09        0.35      0.15 o
  -1   1  13        0.15        0.06      0.12 o
   0   1  13        4.54        5.78      0.65 o
   1   1  13        1.96        1.84      0.42 o
   2   1  13       13.00       14.89      0.74 o
   3   1  13        0.03       -0.02      0.20 o
   4   1  13        1.48        1.38      0.23 o
   5   1  13        8.14        8.17      0.63 o
   0   2  13       19.25       24.53      1.15 o
   1   2  13        8.17        8.42      0.51 o
   2   2  13        1.09        1.61      0.27 o
   3   2  13        5.51        5.89      0.47 o
   4   2  13        3.05        2.79      0.32 o
   5   2  13        0.25        0.39      0.19 o
   1   3  13        0.31        0.82      0.50 o
   2   3  13       19.16       21.89      0.78 o
   3   3  13       12.43       14.06      0.94 o
   4   3  13        1.25        1.08      0.30 o
   5   3  13        2.11        2.56      0.37 o
   2   4  13       48.20       61.89      1.53 o
   3   4  13        0.08        0.21      0.20 o
   4   4  13        8.25        9.62      0.68 o
   0  -1  14       17.42       19.58      0.83 o
   1  -1  14        6.61        9.56      1.79 o
   2  -1  14        0.01       -0.01      0.11 o
   0   0  14       13.30       16.84      0.85 o
   1   0  14        0.35        0.54      0.16 o
   2   0  14       13.66       16.08      0.96 o
   3   0  14        5.48        6.78      0.58 o
   0   1  14        0.12        0.11      0.10 o
   1   1  14        0.05        0.27      0.18 o
   2   1  14       27.60       34.13      1.39 o
   3   1  14        1.33        1.79      0.35 o
   2   2  14        1.23        0.93      0.23 o
   3   2  14        0.18        0.38      0.18 o
 
